# Supplementary material for: Dibromidobis(1-ethyl-2,6-dimethyl­pyridinium-4-olate-κO)zinc(II)
Source: Acta Crystallogr Sect E Struct Rep Online. 2010 Dec 18;67(Pt 1):m103–4. doi: 10.1107/S1600536810052190 (PMC3050368; doi:10.1107/S1600536810052190)
Supplement: Supplementary file 2 [file e-67-0m103-Isup2.hkl]

# 
# h,k,l, Fc-squared, Fo-squared, sigma(Fo-squared) and status flag 
# 
data_I
_shelx_title ' THENMOZHIMC3 in P-1' 
_shelx_refln_list_code          4 
_shelx_F_calc_maximum      191.49 
_exptl_crystal_F_000       528.00 
_reflns_d_resolution_high  0.8410 
 
loop_ 
 _symmetry_equiv_pos_as_xyz 
 'x, y, z' 
 '-x, -y, -z' 
 
_cell_length_a     8.4620 
_cell_length_b     8.5180 
_cell_length_c    14.4185 
_cell_angle_alpha  93.131 
_cell_angle_beta   97.871 
_cell_angle_gamma  90.210 
 
_shelx_F_squared_multiplier     1.000 
 
loop_ 
 _refln_index_h 
 _refln_index_k 
 _refln_index_l 
 _refln_F_squared_calc 
 _refln_F_squared_meas 
 _refln_F_squared_sigma 
 _refln_observed_status 
   1   0   0       58.67       61.40      4.98 o 
   1   0   0       58.67       53.14      4.91 o 
  -1   0   0       58.67       56.90      4.72 o 
  -1   0   0       58.67       64.11      4.65 o 
  -1   0   0       58.67       47.12      4.91 o 
  -1   0   0       58.67       62.22      5.02 o 
   2   0   0     1810.98     2080.18    100.41 o 
  -2   0   0     1914.42     1885.27    108.18 o 
  -2   0   0     1914.42     1897.32    107.22 o 
  -2   0   0     1914.42     1814.58     99.96 o 
   2   0   0     1914.42     1838.38    108.33 o 
   2   0   0     1914.42     1902.60    107.07 o 
  -3   0   0     8091.83     8163.23    455.87 o 
  -3   0   0     7988.39     8204.33    451.89 o 
  -3   0   0     7988.39     8033.22    421.17 o 
   3   0   0     7988.39     8321.55    451.89 o 
   3   0   0     7988.39     8130.99    421.35 o 
   3   0   0     7988.39     7844.19    456.09 o 
  -4   0   0     1522.64     1418.77     78.17 o 
   4   0   0     1522.64     1426.88     83.38 o 
   4   0   0     1522.64     1449.71     78.43 o 
  -4   0   0     1522.64     1450.01     83.56 o 
  -4   0   0     1522.64     1472.55     84.42 o 
   4   0   0     1522.64     1391.40     84.61 o 
   5   0   0     2666.73     2519.57    146.19 o 
   5   0   0     2666.73     2446.65    143.85 o 
   5   0   0     2666.73     2467.21    135.22 o 
  -5   0   0     2666.73     2537.05    145.52 o 
  -5   0   0     2666.73     2589.04    144.33 o 
  -5   0   0     2666.73     2538.35    135.11 o 
   6   0   0      277.68      260.14     26.81 o 
  -6   0   0      277.68      268.95     26.40 o 
  -6   0   0      277.68      249.80     25.59 o 
  -6   0   0      277.68      367.47     28.34 o 
   6   0   0      277.68      325.03     30.16 o 
  -7   0   0        9.73       10.26     16.29 o 
  -7   0   0        9.73      -18.22     18.22 o 
   7   0   0        9.73      -20.38     20.38 o 
   7   0   0        9.73        1.15     17.81 o 
  -7   0   0        9.73       -2.60     15.62 o 
   7   0   0        9.73      -13.83     19.41 o 
  -8   0   0      442.37      467.77     38.75 o 
   8   0   0      442.37      426.19     38.49 o 
  -8   0   0      442.37      390.86     38.97 o 
   8   0   0      442.37      380.22     41.69 o 
   8   0   0      442.37      481.56     39.79 o 
   9   0   0      274.00      251.44     36.67 o 
  -9   0   0      274.00      264.49     34.55 o 
   9   0   0      274.00      324.59     36.93 o 
  -9   0   0      274.00      341.47     37.67 o 
   9  -1   0       58.49       54.74     28.78 o 
  -9   1   0       60.84       40.61     26.48 o 
  -9   1   0       60.84       89.33     27.56 o 
   9  -1   0       60.84       72.78     32.35 o 
  -8   1   0       21.31       24.21     22.20 o 
   8  -1   0       18.96       -2.75     25.96 o 
   8  -1   0       18.96       18.19     24.21 o 
  -8   1   0       18.96       19.93     22.35 o 
   7  -1   0       16.44      412.95     33.73 o 
   7  -1   0      190.18      366.95     34.96 o 
   6  -1   0      242.18       72.07     16.62 o 
   6  -1   0       68.45       85.28     20.79 o 
  -6   1   0       68.45       71.96     17.11 o 
   6  -1   0       68.45       81.11     20.05 o 
  -6   1   0       68.45       55.41     17.33 o 
  -6   1   0       68.45       76.28     18.33 o 
   5  -1   0      888.53      842.75     54.04 o 
  -5   1   0      888.53      805.71     52.88 o 
  -5   1   0      888.53      847.84     53.37 o 
   5  -1   0      888.53      889.57     51.10 o 
   5  -1   0      888.53      853.12     52.73 o 
  -5   1   0      888.53      816.12     49.57 o 
   4  -1   0     2833.28     2810.88    156.46 o 
   4  -1   0     2833.28     2657.88    146.64 o 
  -4   1   0     2833.28     2761.45    146.15 o 
  -4   1   0     2833.28     2745.35    156.86 o 
  -4   1   0     2833.28     2774.73    157.98 o 
   4  -1   0     2833.28     2814.97    158.84 o 
  -3   1   0     6863.59     7149.60    405.96 o 
  -3   1   0     6863.59     7300.96    375.02 o 
   3  -1   0     6863.59     7192.70    375.39 o 
  -3   1   0     6863.59     7114.68    402.57 o 
   3  -1   0     6863.59     7187.13    406.40 o 
   3  -1   0     6863.59     7350.98    402.31 o 
  -2   1   0      234.13      234.66     14.84 o 
   2  -1   0      234.13      249.47     15.47 o 
   2  -1   0      234.13      212.39     15.99 o 
  -2   1   0      234.13      220.27     16.07 o 
  -2   1   0      234.13      244.52     16.10 o 
   2  -1   0      234.13      219.19     15.88 o 
  -1   1   0    10917.99    11139.64    628.24 o 
   1  -1   0    10917.99    11059.87    580.26 o 
  -1   1   0    10917.99    11364.63    628.09 o 
   1  -1   0    10917.99    11640.99    560.93 o 
  -1   1   0    10917.99    11091.22    623.96 o 
  -1   1   0    10917.99    11596.88    622.81 o 
   1  -1   0    10917.99    11096.87    628.61 o 
  -1   1   0    10917.99    11210.22    580.04 o 
   1  -1   0    10917.99    10716.46    627.83 o 
   0   1   0       84.73       73.34      4.76 o 
   0  -1   0       84.73       65.68      4.39 o 
   0  -1   0       84.73       63.63      4.50 o 
  -1  -1   0     9066.67     9307.51    468.96 o 
   1   1   0     9066.67     9442.47    524.96 o 
   1   1   0     9066.67     9546.34    527.75 o 
   1   1   0     9066.67     9588.85    527.08 o 
   1   1   0     9066.67    10029.72    524.63 o 
  -1  -1   0     9066.67     8573.54    526.82 o 
  -1  -1   0     9066.67     9054.18    486.96 o 
  -1  -1   0     9066.67     9678.06    527.79 o 
   2   1   0     2095.83     2160.10    114.39 o 
  -2  -1   0     2095.83     2288.63    123.91 o 
  -2  -1   0     2095.83     2053.55    110.08 o 
   2   1   0     2095.83     2180.22    122.43 o 
  -2  -1   0     2095.83     2071.78    114.43 o 
  -2  -1   0     2095.83     2193.91    123.69 o 
   2   1   0     2095.83     2231.39    123.95 o 
   3   1   0     4244.62     4304.14    236.15 o 
   3   1   0     4244.62     4145.01    217.89 o 
  -3  -1   0     4244.62     4234.97    235.67 o 
   3   1   0     4244.62     4103.61    233.40 o 
  -3  -1   0     4244.62     4086.84    217.97 o 
  -4  -1   0      412.33      386.66     29.01 o 
  -4  -1   0      448.63      475.02     29.45 o 
   4   1   0      448.63      486.10     29.38 o 
   4   1   0      448.63      457.02     30.61 o 
  -4  -1   0      448.63      414.62     29.12 o 
   4   1   0      448.63      432.73     29.64 o 
  -5  -1   0     7687.00     7428.86    412.54 o 
   5   1   0     7650.69     7164.37    381.45 o 
  -5  -1   0     7650.69     7181.36    381.67 o 
   5   1   0     7650.69     7308.73    409.08 o 
  -5  -1   0     7650.69     7734.40    408.82 o 
   5   1   0     7650.69     7043.87    413.10 o 
  -6  -1   0        9.21      455.35     34.14 o 
  -6  -1   0      267.70      451.96     32.80 o 
  -6  -1   0      267.70      415.70     32.61 o 
   7   1   0      284.94      -10.00     18.04 o 
  -7  -1   0       26.45      -12.94     18.93 o 
   7   1   0       26.45        1.60     18.74 o 
   7   1   0       26.45       14.39     21.68 o 
  -7  -1   0       26.45       19.75     18.19 o 
   8   1   0      365.81      347.57     35.07 o 
   8   1   0      370.19      367.80     36.41 o 
  -8  -1   0      370.19      402.57     36.71 o 
  -8  -1   0      370.19      302.31     34.07 o 
   9   1   0      106.60      139.42     29.31 o 
  -9  -1   0      102.21      114.51     27.45 o 
  -9  -1   0      102.21      130.42     30.76 o 
   9   1   0      102.21      110.34     33.10 o 
   9  -2   0      292.78      330.28     42.66 o 
   9  -2   0      292.78      346.98     40.76 o 
  -9   2   0      292.78      301.42     37.60 o 
  -9   2   0      292.78      335.11     36.56 o 
  -8   2   0       10.10       21.38     20.90 o 
   8  -2   0       10.10       30.87     25.73 o 
  -8   2   0       10.10       -5.39     22.50 o 
   8  -2   0       10.10       -7.55     25.73 o 
  -8   2   0       10.10       -9.97     20.57 o 
   7  -2   0      104.66      125.92     25.21 o 
   7  -2   0      104.66      101.56     25.85 o 
  -7   2   0      104.66      101.90     21.27 o 
  -7   2   0      104.66      118.56     22.98 o 
  -7   2   0      104.66       87.06     20.97 o 
  -6   2   0     3613.89     3493.15    205.92 o 
  -6   2   0     3613.89     3566.01    204.73 o 
   6  -2   0     3613.89     3460.24    191.64 o 
   6  -2   0     3613.89     3455.22    207.07 o 
  -6   2   0     3613.89     3631.57    190.74 o 
   6  -2   0     3613.89     3622.94    203.83 o 
   6  -2   0     3613.89     3801.00    180.14 o 
  -5   2   0      597.17      729.13     49.95 o 
   5  -2   0      692.66      830.40     48.76 o 
   5  -2   0      692.66      715.45     40.61 o 
  -5   2   0      692.66      750.14     49.09 o 
   5  -2   0      692.66      830.18     50.76 o 
   5  -2   0      692.66      903.85     48.72 o 
  -5   2   0      692.66      698.01     46.04 o 
   4  -2   0      322.26      210.60     18.33 o 
  -4   2   0      226.77      197.51     20.01 o 
   4  -2   0      226.77      239.54     14.21 o 
  -4   2   0      226.77      223.88     18.97 o 
   4  -2   0      226.77      207.26     20.97 o 
   4  -2   0      226.77      220.12     21.24 o 
  -4   2   0      226.77      253.37     20.64 o 
  -3   2   0     1240.23     1331.34     71.11 o 
  -3   2   0     1240.64     1298.02     76.68 o 
  -3   2   0     1240.64     1330.60     77.13 o 
   3  -2   0     1240.64     1375.97     67.42 o 
   3  -2   0     1240.64     1301.14     72.00 o 
   3  -2   0     1240.64     1288.09     77.69 o 
   2  -2   0      370.62      426.30     21.98 o 
  -2   2   0      370.21      417.86     24.99 o 
  -2   2   0      370.21      401.76     25.36 o 
   2  -2   0      370.21      397.14     25.77 o 
   2  -2   0      370.21      401.38     24.25 o 
  -2   2   0      370.21      384.46     25.47 o 
  -2   2   0      370.21      400.94     23.24 o 
   2  -2   0      370.21      398.74     25.18 o 
   1  -2   0     1058.52     1228.29     61.03 o 
  -1   2   0     1142.99     1203.33     67.98 o 
   1  -2   0     1142.99     1173.32     62.96 o 
   1  -2   0     1142.99     1166.85     61.70 o 
  -1   2   0     1142.99     1309.81     67.31 o 
   1  -2   0     1142.99      980.38     67.65 o 
  -1   2   0     1142.99     1160.12     66.98 o 
   1  -2   0     1142.99     1155.36     68.21 o 
   0  -2   0      384.28      288.89     16.51 o 
   0  -2   0      299.81      286.25     16.81 o 
  -1  -2   0     4213.69     4160.92    225.70 o 
  -1  -2   0     4213.69     4218.68    245.64 o 
  -1  -2   0     4213.69     4428.28    245.45 o 
  -1  -2   0     4213.69     4430.43    217.89 o 
   1   2   0     4213.69     4522.07    244.26 o 
  -1  -2   0     4213.69     4407.60    225.55 o 
  -1  -2   0     4213.69     4232.92    219.83 o 
   2   2   0     1337.31     1427.55     81.85 o 
  -2  -2   0     1337.31     1362.24     75.64 o 
  -2  -2   0     1337.31     1416.91     81.44 o 
   2   2   0     1337.31     1502.45     80.51 o 
   2   2   0     1337.31     1421.08     80.55 o 
  -2  -2   0     1337.31     1487.35     81.56 o 
  -2  -2   0     1337.31     1396.72     73.52 o 
   3   2   0       29.91       40.02      8.14 o 
   3   2   0       29.91       43.14      7.81 o 
   3   2   0       29.91       43.92      8.81 o 
  -3  -2   0       29.91       48.83      9.22 o 
  -3  -2   0       29.91       42.92      8.81 o 
  -3  -2   0       29.91       39.90      7.66 o 
   3   2   0       29.91       55.60      7.77 o 
   4   2   0    10846.97    10458.44    598.49 o 
   4   2   0    10846.97    10573.36    557.76 o 
  -4  -2   0    10846.97    11018.81    603.81 o 
   4   2   0    10846.97    11103.45    604.59 o 
  -4  -2   0    10846.97    10635.95    558.40 o 
   5   2   0     1887.84     1774.11    103.61 o 
   5   2   0     1887.84     1779.06    105.47 o 
  -5  -2   0     1887.84     1859.43    104.46 o 
  -5  -2   0     1887.84     1776.87     97.81 o 
   5   2   0     1887.84     1728.74     96.88 o 
  -6  -2   0      638.86      590.97     40.95 o 
   6   2   0      638.86      584.58     41.88 o 
  -6  -2   0      638.86      588.82     41.39 o 
   6   2   0      638.86      620.43     39.90 o 
   6   2   0      638.86      601.02     42.40 o 
  -7  -2   0      268.05      315.66     30.90 o 
  -7  -2   0      268.05      255.08     28.12 o 
   7   2   0      268.05      298.33     31.83 o 
   7   2   0      268.05      278.70     28.93 o 
  -8  -2   0      663.17      700.83     51.54 o 
  -8  -2   0      663.17      720.13     52.44 o 
   8   2   0      663.17      774.24     55.67 o 
   8   2   0      663.17      706.56     53.37 o 
   9   2   0        5.62       -3.42     25.21 o 
  -9  -2   0        5.62       -8.78     21.53 o 
  -9  -2   0        5.62      -26.11     26.59 o 
   9   2   0        5.62       34.03     27.26 o 
   9  -3   0        4.88       14.80     28.67 o 
  -9   3   0        4.88      -20.49     26.66 o 
   9  -3   0        4.88        3.50     30.27 o 
   8  -3   0      199.46      317.86     35.59 o 
   8  -3   0      199.46      235.07     33.73 o 
  -8   3   0      199.46      226.89     30.16 o 
  -8   3   0      199.46      230.24     31.05 o 
   7  -3   0     1727.06     1577.35     94.68 o 
  -7   3   0     1727.06     1712.86     92.68 o 
  -7   3   0     1727.06     1675.60    100.60 o 
   7  -3   0     1727.06     1574.89    102.16 o 
  -7   3   0     1727.06     1600.03     99.63 o 
  -6   3   0      742.22      704.18     45.11 o 
   6  -3   0      742.22      669.00     49.20 o 
  -6   3   0      742.22      685.62     48.57 o 
   6  -3   0      742.22      674.28     47.38 o 
   6  -3   0      742.22      719.69     37.67 o 
  -6   3   0      742.22      662.97     47.04 o 
  -5   3   0     1370.72     1345.69     72.56 o 
   5  -3   0     1370.72     1220.44     79.77 o 
   5  -3   0     1370.72     1259.75     74.42 o 
   5  -3   0     1370.72     1328.36     67.05 o 
  -5   3   0     1370.72     1295.19     78.77 o 
  -5   3   0     1370.72     1299.36     78.36 o 
  -4   3   0      179.35      198.85     19.86 o 
  -4   3   0      179.35      186.13     19.41 o 
   4  -3   0      179.35      197.88     19.97 o 
   4  -3   0      179.35      186.32     20.42 o 
  -4   3   0      179.35      182.30     17.26 o 
   4  -3   0      179.35      212.20     14.36 o 
   3  -3   0       26.72       48.31      7.40 o 
  -3   3   0       26.72       25.29      9.67 o 
   3  -3   0       26.72       16.10     10.67 o 
   3  -3   0       26.72       41.50     12.09 o 
  -3   3   0       26.72       49.31      8.55 o 
  -3   3   0       26.72       22.09      9.63 o 
   2  -3   0       76.33       54.78      7.85 o 
   2  -3   0       76.33       75.68      9.45 o 
   2  -3   0       76.33       44.92      9.26 o 
   2  -3   0       76.33       72.15      8.11 o 
  -2   3   0       76.33       72.04      8.70 o 
  -2   3   0       76.33       62.78      8.07 o 
   2  -3   0       76.33       60.28      9.26 o 
  -2   3   0       76.33       61.62      8.85 o 
   1  -3   0     1372.45     1446.33     73.93 o 
   1  -3   0     1481.97     1357.30     72.18 o 
  -1   3   0     1481.97     1344.06     79.70 o 
   1  -3   0     1481.97     1412.26     73.67 o 
   1  -3   0     1481.97     1454.10     72.97 o 
   0  -3   0      326.20      196.47     14.50 o 
   0  -3   0      216.67      205.55     13.80 o 
  -1  -3   0     8510.25     8638.96    458.95 o 
   1   3   0     8517.92     9560.47    511.28 o 
  -1  -3   0     8517.92     9075.11    454.86 o 
  -2  -3   0      101.87       65.97      7.03 o 
  -2  -3   0       94.20      121.83     11.45 o 
   2   3   0       94.20       93.35      7.59 o 
  -2  -3   0       94.20       95.43      9.00 o 
   2   3   0       94.20      102.68      7.44 o 
  -2  -3   0       94.20      101.82      9.04 o 
   2   3   0       94.20       93.57      9.26 o 
  -2  -3   0       94.20       93.49      7.85 o 
  -3  -3   0       65.88       44.78      8.44 o 
  -3  -3   0       75.89       68.35     10.38 o 
   3   3   0       75.89       58.13      9.11 o 
  -3  -3   0       75.89       75.05     12.16 o 
   3   3   0       75.89       89.44     10.67 o 
  -3  -3   0       75.89       59.35      9.26 o 
   3   3   0       75.89       86.87      9.19 o 
   4   3   0     1836.29     1993.79    104.02 o 
  -4  -3   0     1826.28     1790.55    104.58 o 
  -4  -3   0     1826.28     1817.89     94.76 o 
   4   3   0     1826.28     1835.03    105.92 o 
  -4  -3   0     1826.28     1700.18     97.88 o 
   4   3   0     1826.28     1751.58    104.02 o 
  -5  -3   0      228.87      416.78     32.47 o 
   5   3   0      228.87      548.32     30.35 o 
  -5  -3   0      228.87      390.41     31.61 o 
   5   3   0      228.87      467.66     32.84 o 
   6   3   0      771.02      660.41     47.12 o 
  -6  -3   0      771.02      692.54     45.00 o 
  -6  -3   0      771.02      706.08     45.45 o 
   6   3   0      771.02      639.62     45.26 o 
   7   3   0       51.77       75.98     21.09 o 
   7   3   0       51.77       54.15     22.16 o 
  -7  -3   0       51.77       52.18     17.37 o 
  -7  -3   0       51.77       94.24     22.61 o 
   8   3   0        0.36       25.18     23.17 o 
  -8  -3   0        0.36      -17.29     23.47 o 
  -8  -3   0        0.36       -2.31     19.86 o 
   8   3   0        0.36        3.05     23.43 o 
  -9  -3   0      857.67      804.52     60.25 o 
  -9  -3   0      857.67      826.31     59.47 o 
   9   3   0      857.67      807.83     61.99 o 
   9   3   0      857.67      856.36     64.11 o 
   9  -4   0       27.64       64.82     33.21 o 
   9  -4   0       27.64       49.46     33.28 o 
  -9   4   0       27.64       25.07     29.04 o 
  -9   4   0       27.64       65.60     28.23 o 
   8  -4   0        8.35      239.31     36.30 o 
   8  -4   0       57.28      325.18     39.38 o 
  -7   4   0     1051.85      963.31     63.33 o 
  -7   4   0     1002.92      957.51     64.49 o 
   7  -4   0     1002.92      871.98     62.48 o 
   7  -4   0     1002.92     1002.81     67.39 o 
  -6   4   0      202.51      259.92     27.63 o 
   6  -4   0      210.19      275.98     29.34 o 
   6  -4   0      210.19      237.79     30.68 o 
  -6   4   0      210.19      246.34     27.30 o 
   6  -4   0      210.19      252.63     19.41 o 
  -5   4   0     3268.33     3188.39    176.91 o 
  -5   4   0     3260.65     3030.67    175.76 o 
   5  -4   0     3260.65     3132.01    155.60 o 
  -5   4   0     3260.65     3088.31    162.33 o 
   5  -4   0     3260.65     2921.55    164.56 o 
   5  -4   0     3260.65     3007.94    178.06 o 
   4  -4   0      130.26      152.22     14.09 o 
  -4   4   0      130.26      130.98     18.33 o 
   4  -4   0      130.26      132.95     20.27 o 
   4  -4   0      130.26      201.79     19.67 o 
  -4   4   0      130.26      157.76     17.63 o 
   4  -4   0      130.26      155.41     19.45 o 
  -4   4   0      130.26      170.59     15.28 o 
   3  -4   0      534.72      534.08     36.93 o 
  -3   4   0      534.72      577.51     35.44 o 
  -3   4   0      534.72      523.81     35.78 o 
   3  -4   0      534.72      558.36     33.28 o 
   3  -4   0      534.72      579.22     31.76 o 
   3  -4   0      534.72      527.38     34.51 o 
  -3   4   0      534.72      547.35     35.55 o 
   2  -4   0    14746.65    13896.74    831.29 o 
  -2   4   0    14746.65    15551.07    824.49 o 
  -2   4   0    14746.65    15479.29    831.92 o 
   2  -4   0    14746.65    15032.02    741.55 o 
   2  -4   0    14746.65    14518.62    768.74 o 
   2  -4   0    14746.65    15097.88    749.29 o 
   2  -4   0    14746.65    14478.31    832.18 o 
  -2   4   0    14746.65    14790.03    825.01 o 
   1  -4   0     5301.42     5486.46    296.73 o 
   1  -4   0     5301.42     5964.97    296.55 o 
   1  -4   0     5301.42     5711.23    287.62 o 
   1  -4   0     5301.42     5533.84    290.30 o 
  -1   4   0     5301.42     5900.04    321.13 o 
   0  -4   0        2.49       17.14      8.59 o 
   0  -4   0        2.49        2.34      7.62 o 
  -1  -4   0      971.98     1026.68     57.23 o 
  -1  -4   0      971.98     1105.75     57.57 o 
  -2  -4   0      197.00      203.95     15.17 o 
  -2  -4   0      197.00      225.78     15.43 o 
   2   4   0      197.00      230.87     15.88 o 
  -2  -4   0      197.00      243.89     18.93 o 
  -3  -4   0        9.23        5.28      6.25 o 
   3   4   0        9.23       19.93      9.45 o 
   3   4   0        9.23       27.26      6.99 o 
  -3  -4   0        9.23       -3.83      9.04 o 
  -3  -4   0        9.23        3.87      4.09 o 
  -3  -4   0        9.23       13.09     10.97 o 
   3   4   0        9.23       38.68      8.14 o 
  -4  -4   0      302.85      255.71     20.08 o 
  -4  -4   0      302.85      289.41     22.87 o 
   4   4   0      302.85      244.85     20.79 o 
   4   4   0      302.85      259.88     22.31 o 
  -4  -4   0      302.85      239.65     19.38 o 
   4   4   0      302.85      286.39     20.90 o 
  -4  -4   0      302.85      228.16     21.87 o 
   5   4   0      824.02     1803.46     97.66 o 
  -5  -4   0     1284.84     1413.38     89.85 o 
   5   4   0     1284.84     1677.35     95.43 o 
  -6  -4   0      525.38       86.69     16.59 o 
   6   4   0       64.56       96.84     18.00 o 
   6   4   0       64.56       71.74     18.97 o 
  -6  -4   0       64.56       77.61     20.16 o 
   7   4   0       55.00       37.00     20.27 o 
   7   4   0       58.24       42.17     22.69 o 
  -7  -4   0       58.24       47.90     17.07 o 
  -7  -4   0       58.24       46.86     22.72 o 
   8   4   0      405.26      387.70     41.09 o 
  -8  -4   0      402.02      479.11     41.65 o 
  -8  -4   0      402.02      396.51     35.18 o 
  -9  -4   0      162.19      193.90     34.96 o 
   9   4   0      164.02      203.28     33.95 o 
  -9  -4   0      164.02      156.79     28.82 o 
  -8   5   0        7.21       40.65     24.66 o 
  -8   5   0        5.38      -24.36     24.36 o 
   8  -5   0        5.38       -3.98     27.89 o 
   8  -5   0        5.38       -5.54     29.27 o 
  -7   5   0        0.43       -0.78     21.35 o 
   7  -5   0        0.43       19.71     25.77 o 
   7  -5   0        0.43        5.62     20.57 o 
   7  -5   0        0.43      -16.25     24.40 o 
  -7   5   0        0.43      -18.89     20.79 o 
   6  -5   0      732.47      649.85     46.71 o 
  -6   5   0      732.47      710.98     51.10 o 
  -6   5   0      732.47      686.44     50.35 o 
   6  -5   0      732.47      854.35     55.23 o 
   6  -5   0      732.47      731.29     41.73 o 
   6  -5   0      732.47      738.80     50.28 o 
   5  -5   0      897.05      965.81     49.95 o 
   5  -5   0      897.05      919.13     53.29 o 
   5  -5   0      897.05      831.96     59.65 o 
  -5   5   0      897.05      808.05     58.46 o 
  -5   5   0      897.05      892.84     57.42 o 
   5  -5   0      897.05      902.66     56.53 o 
   4  -5   0      312.79      295.92     28.04 o 
   4  -5   0      319.88      306.22     28.12 o 
   4  -5   0      319.88      336.53     25.92 o 
  -4   5   0      319.88      311.61     26.81 o 
  -4   5   0      319.88      309.49     27.71 o 
   4  -5   0      319.88      323.06     22.83 o 
   3  -5   0      907.67      833.11     55.52 o 
  -3   5   0      900.59      846.13     54.89 o 
  -3   5   0      900.59      952.27     54.78 o 
   3  -5   0      900.59      920.77     54.48 o 
   3  -5   0      900.59      882.91     52.59 o 
  -3   5   0      900.59      927.98     55.60 o 
   3  -5   0      900.59      923.82     51.77 o 
   3  -5   0      900.59      945.50     50.24 o 
   2  -5   0     5420.34     6331.62    342.92 o 
  -2   5   0     5852.91     7685.72    380.52 o 
  -2   5   0     5852.91     6735.13    383.38 o 
   2  -5   0     5852.91     6686.78    354.27 o 
   2  -5   0     5852.91     6581.80    354.56 o 
   2  -5   0     5852.91     6897.94    382.60 o 
  -2   5   0     5852.91     7350.42    379.89 o 
   2  -5   0     5852.91     6282.91    346.49 o 
  -1   5   0     2388.90     1997.55    108.07 o 
   1  -5   0     1956.34     1779.95    100.04 o 
   1  -5   0     1956.34     1996.06     99.93 o 
   1  -5   0     1956.34     1853.55     99.00 o 
   1  -5   0     1956.34     1864.45    100.04 o 
   0  -5   0     3611.45     3867.02    201.16 o 
   0  -5   0     3678.54     3986.43    199.67 o 
  -1  -5   0     1002.31      869.45     49.76 o 
  -1  -5   0      935.22      893.06     49.54 o 
   2   5   0      213.13      241.62     20.79 o 
  -2  -5   0      213.13      247.79     24.40 o 
  -2  -5   0      213.13      400.68     20.23 o 
  -2  -5   0      213.13      352.29     20.05 o 
  -3  -5   0     3157.41     3135.50    165.57 o 
   3   5   0     3157.41     2993.92    176.31 o 
   3   5   0     3157.41     3226.39    179.07 o 
   3   5   0     3157.41     3038.48    176.35 o 
   3   5   0     3157.41     3268.31    176.20 o 
  -3  -5   0     3157.41     3055.17    162.52 o 
  -3  -5   0     3157.41     3359.05    165.79 o 
  -4  -5   0      883.40     1168.12     58.50 o 
  -4  -5   0      883.40     1156.96     58.54 o 
   4   5   0      883.40      883.65     61.03 o 
  -4  -5   0      883.40      863.72     57.57 o 
  -4  -5   0      883.40      939.96     57.23 o 
   4   5   0      883.40     1008.35     59.69 o 
   4   5   0      883.40      880.79     58.91 o 
   5   5   0       84.70       80.44     15.84 o 
  -5  -5   0       84.70       58.87     17.44 o 
  -5  -5   0       84.70       70.10     13.09 o 
  -5  -5   0       84.70       63.78     20.12 o 
   6   5   0      615.34      563.38     40.46 o 
  -6  -5   0      615.34      525.86     40.72 o 
  -6  -5   0      615.34      555.50     37.60 o 
  -7  -5   0       22.65       43.10     16.85 o 
   7   5   0       22.65       62.92     23.09 o 
  -7  -5   0       22.65       -2.60     22.20 o 
  -8  -5   0       33.20       31.69     26.26 o 
  -8  -5   0       33.20       28.04     19.41 o 
   8   5   0       33.20       38.64     27.15 o 
   8  -6   0       80.47       87.39     32.88 o 
  -8   6   0       80.47       91.19     28.64 o 
   8  -6   0       80.47       89.22     35.07 o 
   8  -6   0       80.47       82.86     25.81 o 
  -7   6   0      234.80      263.30     34.96 o 
   7  -6   0      234.80      340.13     38.94 o 
   7  -6   0      234.80      277.43     31.76 o 
   7  -6   0      234.80      254.93     35.48 o 
  -6   6   0      748.31      658.77     50.61 o 
   6  -6   0      748.31      671.49     49.16 o 
   6  -6   0      748.31      697.60     52.18 o 
   6  -6   0      748.31      660.63     45.04 o 
   5  -6   0        1.09       22.02     21.53 o 
  -5   6   0        1.09      -17.33     17.33 o 
   5  -6   0        1.09        4.09     19.38 o 
   5  -6   0        1.09       -1.52     13.54 o 
   5  -6   0        1.09       -3.61     17.29 o 
   4  -6   0      104.64      133.96     17.40 o 
   4  -6   0      104.64       82.97     19.26 o 
   4  -6   0      104.64      125.55     20.12 o 
   4  -6   0      104.64      125.92     20.57 o 
  -4   6   0      104.64       77.50     18.07 o 
   3  -6   0      443.28      443.18     30.61 o 
  -3   6   0      443.28      445.45     29.71 o 
   3  -6   0      443.28      432.88     28.52 o 
  -3   6   0      443.28      415.07     30.79 o 
   3  -6   0      443.28      368.51     30.42 o 
   3  -6   0      443.28      406.07     28.86 o 
  -2   6   0       10.32        1.38     10.97 o 
   2  -6   0       10.32      -10.97     10.97 o 
   2  -6   0       10.32       50.54     14.99 o 
  -2   6   0       10.32       -9.37      9.37 o 
   2  -6   0       10.32        5.95     12.68 o 
  -2   6   0       10.32       -9.74      9.74 o 
   1  -6   0     3356.12     3086.23    169.99 o 
  -1   6   0     3356.12     3358.30    183.68 o 
   1  -6   0     3356.12     3153.91    166.94 o 
   1  -6   0     3356.12     3447.33    169.99 o 
   1  -6   0     3356.12     3220.37    168.73 o 
   0  -6   0      197.79      226.15     20.75 o 
  -1  -6   0      400.02      356.31     26.93 o 
  -1  -6   0      400.02      358.95     26.85 o 
  -2  -6   0     4070.13     3839.57    203.43 o 
  -2  -6   0     4081.39     4051.44    202.46 o 
   3   6   0     4417.79     4312.28    233.59 o 
  -3  -6   0     4406.53     4269.92    215.47 o 
  -3  -6   0     4406.53     4195.88    219.01 o 
   3   6   0     4406.53     4003.69    233.77 o 
  -4  -6   0      510.33      572.31     38.86 o 
   4   6   0      548.06      524.55     34.55 o 
  -4  -6   0      548.06      470.37     34.21 o 
   5   6   0       38.58        1.90     14.99 o 
  -5  -6   0        0.86      -14.39     16.44 o 
  -5  -6   0        0.86        1.93     20.31 o 
  -5  -6   0        0.86       -0.48      9.00 o 
   6   6   0      168.29      184.61     23.65 o 
  -6  -6   0      179.59      210.94     26.78 o 
  -6  -6   0      179.59      176.72     18.78 o 
  -6  -6   0      179.59      180.29     18.93 o 
  -7  -6   0       19.83       13.57     15.14 o 
  -7  -6   0        8.54       -5.32     15.25 o 
  -7  -6   0        8.54       -4.02     23.17 o 
   7   6   0        8.54       -2.94     21.76 o 
   7  -7   0        0.59        6.14     23.02 o 
  -7   7   0        9.25       14.62     26.55 o 
   7  -7   0        9.25       64.23     29.38 o 
   7  -7   0        9.25       48.01     28.34 o 
   6  -7   0      210.27      153.63     30.05 o 
   6  -7   0      201.60      214.02     28.86 o 
   6  -7   0      201.60      197.18     30.87 o 
  -6   7   0      201.60      199.71     29.19 o 
   5  -7   0        0.13       21.12     19.82 o 
   5  -7   0       12.00       29.75     16.47 o 
   5  -7   0       12.00      -18.26     20.49 o 
  -5   7   0       12.00       -7.36     20.16 o 
   5  -7   0       12.00       87.66     21.57 o 
   4  -7   0      123.24      105.47     18.74 o 
  -4   7   0      111.37      105.32     20.23 o 
   4  -7   0      111.37       88.66     17.52 o 
   4  -7   0      111.37      119.15     22.57 o 
   4  -7   0      111.37       96.28     20.90 o 
   3  -7   0       26.81       35.33     16.10 o 
   3  -7   0       28.95       44.29     15.62 o 
  -3   7   0       28.95       44.37     15.47 o 
   3  -7   0       28.95       22.50     17.78 o 
  -2   7   0      353.47      323.92     23.58 o 
   2  -7   0      351.34      296.99     24.84 o 
   2  -7   0      351.34      350.62     28.34 o 
  -2   7   0      351.34      314.99     25.29 o 
   2  -7   0      351.34      333.10     28.90 o 
   1  -7   0     1255.87     1268.15     68.17 o 
   1  -7   0     1255.87     1254.02     70.99 o 
   1  -7   0     1255.87     1262.98     71.03 o 
   0  -7   0        6.37       18.93     15.32 o 
   0  -7   0        6.37        6.14     15.77 o 
  -1  -7   0      131.51      143.62     21.24 o 
  -1  -7   0      131.51      202.20     23.09 o 
  -2  -7   0      388.37      356.01     29.97 o 
  -2  -7   0      388.37      375.80     32.21 o 
   3   7   0       70.18       59.17      8.96 o 
  -3  -7   0       70.18       89.33     20.68 o 
  -3  -7   0       70.18       67.50     12.98 o 
   3   7   0       70.18       54.63      9.97 o 
  -4  -7   0     1357.50     1330.22     77.28 o 
  -4  -7   0     1357.50     1313.04     73.08 o 
   4   7   0     1357.50     1304.45     76.91 o 
  -5  -7   0        4.41       15.95     24.21 o 
  -5  -7   0        4.41      -11.12     17.70 o 
   5   7   0        4.41       -1.38     16.40 o 
   6   7   0       74.43      119.30     22.72 o 
  -6  -7   0       74.43      114.39     23.88 o 
  -7  -7   0      277.54      353.97     35.55 o 
   7   7   0      277.54      292.23     33.02 o 
   6  -8   0       13.64       29.83     26.29 o 
  -6   8   0       13.64        2.64     23.32 o 
   6  -8   0       13.64       28.82     23.35 o 
   6  -8   0       13.64       12.42     23.28 o 
   5  -8   0       71.88      100.26     25.40 o 
   5  -8   0       71.88       74.60     25.55 o 
   5  -8   0       71.88       76.31     20.08 o 
  -5   8   0       71.88       83.12     23.24 o 
   5  -8   0       71.88       64.93     21.24 o 
   4  -8   0      336.48      343.11     30.79 o 
   4  -8   0      336.48      387.33     32.39 o 
  -4   8   0      336.48      300.64     32.35 o 
   4  -8   0      336.48      340.28     32.54 o 
   3  -8   0      306.58      310.98     32.21 o 
   3  -8   0      331.05      333.22     28.78 o 
  -3   8   0      331.05      360.81     29.23 o 
   3  -8   0      331.05      309.60     30.12 o 
  -2   8   0       32.18        6.47     14.43 o 
   2  -8   0        7.71       -8.55     13.65 o 
   2  -8   0        7.71       26.37     19.30 o 
   2  -8   0        7.71       -4.17     18.22 o 
   1  -8   0       47.21       71.18     21.24 o 
   1  -8   0       48.19       55.67     11.86 o 
   1  -8   0       48.19      103.87     21.42 o 
   0  -8   0       67.49       45.56     21.50 o 
   0  -8   0       66.51       72.07     20.31 o 
  -1  -8   0        0.72       -9.63     18.85 o 
  -1  -8   0        3.01       -7.48     20.16 o 
  -2  -8   0      315.17      372.45     33.99 o 
  -2  -8   0      312.88      342.33     32.84 o 
  -3  -8   0      483.45      674.50     47.68 o 
   3   8   0      483.45      634.67     37.30 o 
  -3  -8   0      483.45      588.78     36.41 o 
  -4  -8   0      164.80      195.80     19.97 o 
  -4  -8   0      164.80      143.18     31.76 o 
   4   8   0      164.80      168.91     18.37 o 
  -5  -8   0       33.49       35.37     29.45 o 
   5   8   0       33.49       55.41     17.96 o 
  -5  -8   0       33.49       48.61     19.38 o 
  -6  -8   0       39.59       69.32     22.87 o 
   6   8   0       39.59       28.15     21.87 o 
   4  -9   0      538.27      547.95     42.36 o 
   4  -9   0      538.27      562.08     43.10 o 
   4  -9   0      538.27      577.62     41.54 o 
  -4   9   0      538.27      477.06     41.95 o 
   3  -9   0        0.42       30.23     21.72 o 
   3  -9   0        0.42       34.70     22.69 o 
   3  -9   0        0.42       -0.26     18.78 o 
  -3   9   0        0.42        8.55     18.19 o 
   2  -9   0      387.19      376.91     28.52 o 
   2  -9   0      387.19      352.63     34.25 o 
  -2   9   0      387.19      362.71     30.23 o 
   2  -9   0      387.19      398.56     34.77 o 
   1  -9   0        8.83       22.46     23.21 o 
   1  -9   0        8.83       22.13     21.72 o 
   0  -9   0        1.17       19.71     24.14 o 
   0  -9   0        1.17       12.01     21.76 o 
  -1  -9   0       80.94       47.38     26.07 o 
  -1  -9   0       80.94      102.01     24.99 o 
  -2  -9   0      123.92       68.99     28.38 o 
  -2  -9   0      123.92      193.76     28.78 o 
  -3  -9   0       73.31      137.23     32.58 o 
  -4  -9   0       21.21       23.91     30.68 o 
  -4  -9   0        5.99        6.36     14.28 o 
   4   9   0        5.99      -10.34     13.76 o 
   1 -10   0      150.19      122.50     28.41 o 
  -1  10   0      150.19      127.37     17.03 o 
   1 -10   0      150.19      100.23     29.79 o 
   0 -10   0       33.88       66.61     26.26 o 
   0 -10   0       33.88      100.26     27.93 o 
  -1 -10   0      528.71      511.72     42.47 o 
  -1 -10   0      528.71      488.33     45.00 o 
  -1 -10   1        3.89        1.08     27.82 o 
  -1 -10   1        3.89       48.57     26.44 o 
   0 -10   1      218.97      338.20     36.71 o 
   0 -10   1      218.97      282.53     33.88 o 
   1 -10   1      128.02      113.76     29.12 o 
  -1  10  -1      128.02      130.94     17.74 o 
   1 -10   1      128.02      134.51     29.04 o 
  -4  -9   1       36.57       70.06     28.00 o 
   4   9  -1       36.57       17.37     14.13 o 
  -4  -9   1       36.57       21.90     14.36 o 
  -3  -9   1       66.59      144.26     31.57 o 
   3   9  -1       79.33      119.08     13.17 o 
  -2  -9   1      159.81      206.77     29.60 o 
  -2  -9   1      147.07      151.96     30.98 o 
  -1  -9   1      140.45      182.82     28.34 o 
  -1  -9   1      140.45      170.36     29.12 o 
   0  -9   1       58.40       55.71     21.94 o 
   0  -9   1       58.40       46.60     23.02 o 
   1  -9   1      460.05      401.09     36.07 o 
   1  -9   1      460.05      433.63     28.75 o 
   1  -9   1      460.05      445.64     38.01 o 
  -1   9  -1      460.05      432.96     29.42 o 
   2  -9   1        8.42       54.67     22.87 o 
  -2   9  -1        8.42       12.38     16.36 o 
   2  -9   1        8.42      -10.71     16.03 o 
   2  -9   1        8.42       33.06     22.02 o 
   3  -9   1     1042.53      986.07     61.66 o 
   3  -9   1     1042.53      972.98     59.50 o 
  -3   9  -1     1042.53      974.73     63.00 o 
   3  -9   1     1042.53      986.67     61.06 o 
   4  -9   1        2.38        0.97     21.98 o 
  -4   9  -1        2.38        7.88     20.79 o 
   4  -9   1        2.38       17.44     22.20 o 
   4  -9   1        2.38       11.27     23.50 o 
  -6  -8   1       68.24       29.16     29.97 o 
   6   8  -1       68.24       66.01     22.91 o 
  -6  -8   1       68.24       79.70     22.54 o 
  -5  -8   1       42.17        2.19     27.93 o 
   5   8  -1       42.17       37.34     17.70 o 
  -5  -8   1       42.17       48.09     18.33 o 
   4   8  -1       52.56       55.60     14.43 o 
  -4  -8   1       52.56       46.11     15.10 o 
  -4  -8   1       52.56       94.13     27.85 o 
   3   8  -1       47.16       72.44     10.67 o 
   3   8  -1       47.16       70.99      9.78 o 
  -3  -8   1       47.16       81.11     12.61 o 
  -3  -8   1       47.16       49.87     25.03 o 
  -2  -8   1        5.11       -8.59     19.45 o 
  -2  -8   1        5.11      -11.27     18.74 o 
  -1  -8   1        1.26        6.10     18.11 o 
  -1  -8   1        1.37       27.22     19.38 o 
   0  -8   1       84.98       57.79     21.42 o 
   0  -8   1       84.88       74.34     20.86 o 
   1  -8   1       12.21       61.96     20.16 o 
   1  -8   1       15.98       36.30     11.86 o 
   1  -8   1       15.98       22.83     19.67 o 
  -1   8  -1       15.98       36.37      9.22 o 
   2  -8   1      662.00      670.71     44.40 o 
   2  -8   1      658.23      691.50     41.91 o 
  -2   8  -1      658.23      660.89     43.62 o 
   2  -8   1      658.23      688.52     45.41 o 
   3  -8   1      106.59      145.89     22.61 o 
  -3   8  -1      114.24      210.60     22.39 o 
   3  -8   1      114.24      111.42     24.06 o 
   3  -8   1      114.24      127.67     21.64 o 
   4  -8   1      166.39      172.93     24.58 o 
  -4   8  -1      158.73      175.94     24.14 o 
   4  -8   1      158.73      200.90     26.70 o 
   4  -8   1      158.73      167.13     27.04 o 
  -5   8  -1       17.66       20.53     21.38 o 
   5  -8   1       17.66      -14.21     23.62 o 
   5  -8   1       17.66       46.90     23.32 o 
   5  -8   1       17.66       18.67     18.93 o 
   5  -8   1       17.66       38.71     18.48 o 
   6  -8   1      349.38      376.65     37.23 o 
  -6   8  -1      349.38      387.62     39.53 o 
   6  -8   1      349.38      422.14     40.13 o 
   6  -8   1      349.38      319.79     37.45 o 
   7   7  -1       66.20       62.18     25.44 o 
  -7  -7   1       66.20       53.78     24.77 o 
   6   7  -1       19.26       42.14     20.49 o 
  -6  -7   1       19.26       31.72     28.34 o 
  -6  -7   1       19.26       30.42     20.60 o 
   5   7  -1      283.04      227.00     24.81 o 
  -5  -7   1      283.04      312.58     33.47 o 
  -5  -7   1      283.04      281.37     26.93 o 
  -4  -7   1        2.13       45.74     14.54 o 
  -4  -7   1        2.13       31.91     22.72 o 
   4   7  -1        2.13       37.08     13.65 o 
   3   7  -1     2405.03     2344.86    129.31 o 
  -3  -7   1     2405.03     2303.65    121.76 o 
   3   7  -1     2405.03     2302.35    129.64 o 
  -3  -7   1     2405.03     2264.01    123.62 o 
  -2  -7   1      386.79      341.32     30.83 o 
  -2  -7   1      386.79      324.07     28.90 o 
  -1  -7   1      112.06      124.36     20.57 o 
  -1  -7   1      112.06      107.37     21.20 o 
   0  -7   1      288.24      315.07     27.26 o 
   0  -7   1      288.24      333.10     28.97 o 
   1  -7   1      544.07      753.49     44.63 o 
   1  -7   1      544.07      633.71     43.73 o 
   1  -7   1      544.07      725.41     40.80 o 
   2  -7   1        1.50       -7.96     14.76 o 
  -2   7  -1        1.50        6.58     12.76 o 
   2  -7   1        1.50       18.30     16.55 o 
  -2   7  -1        1.50       -0.56     10.04 o 
   2  -7   1        1.50       -0.63     12.94 o 
   3  -7   1       25.12       50.24     16.55 o 
   3  -7   1       38.21       40.95     16.21 o 
   3  -7   1       38.21       51.51     18.07 o 
  -3   7  -1       38.21       51.02     16.33 o 
   4  -7   1       58.30       43.40     16.47 o 
   4  -7   1       45.21       45.93     16.07 o 
   4  -7   1       45.21       48.64     20.01 o 
  -4   7  -1       45.21       42.43     16.74 o 
   4  -7   1       45.21       69.21     19.75 o 
  -5   7  -1       40.94       55.30     20.90 o 
   5  -7   1       43.32       59.84     23.62 o 
   5  -7   1       43.32       30.72     20.19 o 
   5  -7   1       43.32       58.42     22.05 o 
   5  -7   1       43.32       60.21     17.14 o 
  -6   7  -1        7.99       22.65     23.09 o 
   6  -7   1        5.61        7.74     21.61 o 
   6  -7   1        5.61       17.26     23.17 o 
   6  -7   1        5.61        0.52     24.73 o 
  -7   7  -1      486.51      432.88     41.32 o 
   7  -7   1      487.71      369.18     37.38 o 
   7  -7   1      487.71      418.75     45.33 o 
   7  -7   1      487.71      504.73     44.66 o 
  -8  -6   1       87.71      123.43     21.64 o 
  -8  -6   1       86.51       86.73     29.75 o 
   8   6  -1       86.51      100.00     29.08 o 
  -7  -6   1      515.81      523.25     41.54 o 
   7   6  -1      515.81      470.41     42.40 o 
  -7  -6   1      515.81      473.38     35.14 o 
  -6  -6   1       33.64      361.03     30.98 o 
   6   6  -1      120.74      202.79     25.40 o 
  -6  -6   1      120.74      177.28     25.73 o 
  -6  -6   1      120.74      187.10     19.15 o 
  -5  -6   1       91.52       26.48      9.26 o 
  -5  -6   1        4.42       -3.42      9.15 o 
  -5  -6   1        4.42        3.27     16.66 o 
  -5  -6   1        4.42       38.23     21.53 o 
   5   6  -1        4.42       -2.98     14.84 o 
  -4  -6   1     2288.75     2435.64    130.16 o 
  -4  -6   1     2399.67     2413.21    128.79 o 
   4   6  -1     2399.67     2466.84    138.57 o 
  -3  -6   1      817.52      657.47     43.07 o 
   3   6  -1      706.60      712.92     40.57 o 
   3   6  -1      706.60      696.22     40.91 o 
  -3  -6   1      706.60      684.54     40.20 o 
  -2  -6   1     2318.37     2660.82    145.60 o 
  -2  -6   1     2503.39     2697.26    145.15 o 
  -2  -6   1     2503.39     3102.74    145.93 o 
  -2  -6   1     2503.39     2673.69    145.74 o 
  -1  -6   1      277.32      158.80     19.45 o 
  -1  -6   1       92.30      141.73     18.71 o 
   0  -6   1     1976.98     1923.47    101.30 o 
   0  -6   1     1976.98     1912.61    101.90 o 
   1  -6   1      559.33      507.41     32.84 o 
   1  -6   1      559.33      533.78     33.10 o 
   1  -6   1      559.33      582.38     35.89 o 
   1  -6   1      559.33      681.53     37.19 o 
  -1   6  -1      559.33      569.74     34.36 o 
   2  -6   1      277.83      589.00     36.63 o 
   3  -6   1       54.21       60.14     16.18 o 
  -3   6  -1       54.21       61.36     13.39 o 
   3  -6   1       54.21       74.79     13.61 o 
   3  -6   1       54.21       69.10     14.62 o 
  -3   6  -1       54.21       81.00     16.07 o 
   3  -6   1       54.21       93.20     17.48 o 
   4  -6   1      267.71      230.83     25.81 o 
  -4   6  -1      267.71      248.68     24.92 o 
   4  -6   1      267.71      268.84     22.31 o 
   4  -6   1      267.71      284.61     26.63 o 
   4  -6   1      267.71      313.47     27.07 o 
   5  -6   1       69.22       96.80     21.31 o 
   5  -6   1       69.22       31.16     21.53 o 
   5  -6   1       69.22       98.89     16.47 o 
   5  -6   1       69.22       81.48     22.43 o 
  -5   6  -1       69.22       85.05     20.94 o 
  -6   6  -1        2.64       -0.74     21.68 o 
   6  -6   1        2.64        7.40     23.65 o 
   6  -6   1        2.64       17.66     14.39 o 
   6  -6   1        2.64       43.44     20.68 o 
   6  -6   1        2.64       -2.98     23.17 o 
  -7   6  -1      122.01      119.27     28.71 o 
   7  -6   1      122.01      297.55     35.26 o 
   7  -6   1      122.01      207.03     30.01 o 
   7  -6   1      122.01      406.85     40.05 o 
   8  -6   1        2.93       27.52     31.87 o 
   8  -6   1        2.93        5.06     24.21 o 
  -8   6  -1        2.93      -14.80     25.33 o 
   8  -6   1        2.93       35.63     32.06 o 
   8   5  -1      254.68      205.88     31.16 o 
  -8  -5   1      254.68      243.03     27.15 o 
  -8  -5   1      254.68      243.74     34.25 o 
   7   5  -1       73.19       64.82     22.91 o 
  -7  -5   1       73.19       55.49     23.58 o 
  -7  -5   1       73.19       86.35     19.45 o 
   6   5  -1       43.21       33.14     19.23 o 
  -6  -5   1       43.21       35.44     20.12 o 
  -6  -5   1       43.21       14.80     14.54 o 
  -5  -5   1       14.24       24.36     16.51 o 
  -5  -5   1       14.24        5.91     11.45 o 
  -5  -5   1       14.24       59.61     19.12 o 
   5   5  -1       14.24        7.40     14.09 o 
   4   5  -1     2963.65     2811.62    165.16 o 
   4   5  -1     2963.65     3037.62    164.71 o 
  -4  -5   1     2963.65     2837.84    165.34 o 
   4   5  -1     2963.65     3021.55    167.31 o 
  -4  -5   1     2963.65     2917.13    165.38 o 
  -4  -5   1     2963.65     2904.67    151.77 o 
  -4  -5   1     2963.65     2958.44    155.04 o 
   3   5  -1      263.32      280.00     20.38 o 
   3   5  -1      263.32      308.08     21.57 o 
  -3  -5   1      263.32      299.97     25.14 o 
  -3  -5   1      263.32      290.23     21.64 o 
  -3  -5   1      263.32      306.66     22.16 o 
   3   5  -1      263.32      300.75     19.64 o 
  -2  -5   1     1602.66     1689.17     92.94 o 
  -2  -5   1     1602.66     1926.22     92.60 o 
   2   5  -1     1602.66     1651.02     99.70 o 
  -2  -5   1     1602.66     1685.16     92.42 o 
  -2  -5   1     1602.66     1840.39     93.35 o 
  -1  -5   1     1581.05     1494.82     78.06 o 
  -1  -5   1     1581.05     1444.43     78.54 o 
   0   5  -1      840.74     1524.24     83.38 o 
   0  -5   1     1128.95     1231.41     77.69 o 
   0   5  -1     1128.95     1529.15     83.38 o 
   0  -5   1     1128.95     1576.86     78.73 o 
   1  -5   1     8446.42     8342.08    418.34 o 
   1  -5   1     8158.21     7434.14    418.19 o 
   1  -5   1     8158.21     8091.23    409.31 o 
   1  -5   1     8158.21     8068.06    405.44 o 
  -1   5  -1     8158.21     8428.32    452.63 o 
  -2   5  -1      562.85      653.19     40.76 o 
   2  -5   1      609.16      636.12     39.61 o 
  -2   5  -1      609.16      620.43     41.21 o 
   2  -5   1      609.16      692.02     40.09 o 
   2  -5   1      609.16      773.98     40.87 o 
  -2   5  -1      609.16      720.21     41.28 o 
   2  -5   1      609.16      603.10     38.64 o 
  -3   5  -1      727.50      652.63     40.42 o 
  -3   5  -1      681.19      625.78     40.72 o 
   3  -5   1      681.19      615.45     39.64 o 
   3  -5   1      681.19      629.84     36.71 o 
  -3   5  -1      681.19      661.71     40.31 o 
   3  -5   1      681.19      617.42     38.71 o 
   3  -5   1      681.19      586.85     40.95 o 
   3  -5   1      681.19      624.74     39.53 o 
  -4   5  -1     1034.17     1366.71     82.23 o 
  -4   5  -1     1224.08     1525.10     82.60 o 
   4  -5   1     1224.08     1531.16     78.13 o 
   4  -5   1     1224.08     1267.75     72.97 o 
   4  -5   1     1224.08     1192.62     74.94 o 
   5  -5   1     1780.12     1496.50     86.65 o 
   5  -5   1     1590.22     1453.43     92.94 o 
  -5   5  -1     1590.22     1535.36     90.67 o 
   5  -5   1     1590.22     1535.40     79.62 o 
  -5   5  -1     1590.22     1491.03     90.82 o 
   5  -5   1     1590.22     1485.15     83.12 o 
  -6   5  -1      192.78      244.56     26.44 o 
   6  -5   1      192.78      204.21     28.97 o 
   6  -5   1      192.78      231.17     20.60 o 
   6  -5   1      192.78      185.13     29.79 o 
   6  -5   1      192.78      236.67     28.04 o 
  -6   5  -1      192.78      223.47     26.89 o 
   7  -5   1        0.83       10.90     24.99 o 
  -7   5  -1        0.83      -14.17     19.56 o 
   7  -5   1        0.83      -25.88     25.88 o 
  -7   5  -1        0.83        0.33     22.31 o 
  -8   5  -1        4.30        1.15     23.91 o 
   8  -5   1        4.30       42.80     30.38 o 
  -8   5  -1        4.30       37.38     26.37 o 
   8  -5   1        4.30       41.50     31.50 o 
  -9  -4   1      289.65      377.77     40.87 o 
  -9  -4   1      300.72      309.41     34.81 o 
   9   4  -1      300.72      294.13     38.16 o 
  -8  -4   1       13.18      -23.91     23.91 o 
   8   4  -1        2.11       -2.08     22.95 o 
  -8  -4   1        2.11       -9.52     19.26 o 
  -7  -4   1      112.09       68.47     24.02 o 
   7   4  -1      114.00      111.75     22.61 o 
   7   4  -1      114.00      149.46     23.62 o 
  -7  -4   1      114.00      132.06     19.08 o 
   6   4  -1       11.16        3.20     15.10 o 
   6   4  -1        9.25       -2.79     15.28 o 
  -6  -4   1        9.25       -0.07     13.39 o 
  -6  -4   1        9.25       -7.62     17.52 o 
  -5  -4   1      223.38      213.76     19.97 o 
   5   4  -1      224.22      210.38     21.61 o 
  -5  -4   1      224.22      214.32     22.54 o 
  -5  -4   1      224.22      239.13     22.02 o 
   5   4  -1      224.22      192.08     21.27 o 
  -4  -4   1        4.14       33.32     14.39 o 
  -4  -4   1        3.30       18.19      9.86 o 
  -4  -4   1        3.30        1.75     12.35 o 
   4   4  -1        3.30       -1.41      9.86 o 
  -4  -4   1        3.30       11.08      8.96 o 
   4   4  -1        3.30       10.52     11.16 o 
   4   4  -1        3.30       17.63      8.78 o 
  -3  -4   1      927.20      966.70     53.52 o 
  -3  -4   1      927.20      924.27     55.97 o 
   3   4  -1      927.20      985.92     57.16 o 
  -3  -4   1      927.20      932.45     53.37 o 
   3   4  -1      927.20      917.98     55.78 o 
   3   4  -1      927.20     1074.32     55.67 o 
   2   4  -1      921.76      937.76     53.11 o 
  -2  -4   1      921.76      881.87     50.50 o 
  -2  -4   1      921.76      918.50     50.47 o 
  -2  -4   1      921.76      923.97     49.42 o 
  -2  -4   1      921.76      917.16     49.35 o 
   1   4  -1     1117.03     1294.56     70.70 o 
  -1  -4   1     1117.03     1234.16     66.20 o 
  -1  -4   1     1117.03     1203.85     66.20 o 
   0  -4   1     3041.90     3007.01    160.51 o 
   0  -4   1     3041.90     3208.02    159.50 o 
   0   4  -1     3041.90     3194.34    176.46 o 
   1  -4   1     7488.24     7716.11    398.26 o 
   1  -4   1     7488.24     7412.94    385.28 o 
   1  -4   1     7488.24     7938.46    431.43 o 
  -1   4  -1     7488.24     7944.22    431.14 o 
  -1   4  -1     7488.24     8314.96    428.61 o 
   1  -4   1     7488.24     7398.62    389.07 o 
   1  -4   1     7488.24     7085.86    398.26 o 
   2  -4   1      505.80      523.33     29.68 o 
   2  -4   1      505.80      465.83     30.46 o 
   2  -4   1      505.80      551.89     28.93 o 
   2  -4   1      505.80      438.35     31.05 o 
  -2   4  -1      505.80      524.15     31.05 o 
  -2   4  -1      505.80      464.12     30.72 o 
   2  -4   1      505.80      424.26     30.01 o 
  -2   4  -1      505.80      498.89     30.50 o 
  -3   4  -1      418.88      409.45     29.16 o 
   3  -4   1      418.88      450.85     28.08 o 
  -3   4  -1      418.88      406.18     28.08 o 
   3  -4   1      418.88      403.06     28.78 o 
   3  -4   1      418.88      429.65     25.62 o 
   3  -4   1      418.88      360.36     30.12 o 
  -3   4  -1      418.88      420.57     28.15 o 
  -4   4  -1     3077.76     3121.82    179.85 o 
   4  -4   1     3077.76     3269.31    167.54 o 
   4  -4   1     3077.76     2894.33    159.21 o 
   4  -4   1     3077.76     3377.08    181.52 o 
  -4   4  -1     3077.76     3077.04    178.92 o 
  -5   4  -1      135.32      136.56     20.42 o 
   5  -4   1      135.32      181.15     15.21 o 
  -5   4  -1      135.32      154.74     20.12 o 
   5  -4   1      135.32      145.19     22.95 o 
   5  -4   1      135.32      159.02     24.21 o 
   6  -4   1     2442.95     2237.38    134.66 o 
  -6   4  -1     2443.30     2204.58    131.61 o 
  -6   4  -1     2443.30     2275.80    132.36 o 
   6  -4   1     2443.30     2151.06    124.47 o 
   6  -4   1     2443.30     2291.27    114.91 o 
   7  -4   1       28.03       20.57     24.69 o 
  -7   4  -1       27.68       14.76     22.28 o 
   7  -4   1       27.68       -5.24     24.95 o 
  -7   4  -1       27.68       23.21     21.09 o 
   8  -4   1       58.57       10.08     30.50 o 
  -8   4  -1       58.63       75.64     26.26 o 
   8  -4   1       58.63       36.30     29.42 o 
  -8   4  -1       58.63       76.68     25.70 o 
   9  -4   1       16.50       -3.68     32.76 o 
  -9   4  -1       16.43       26.74     27.07 o 
   9  -4   1       16.43       50.24     33.54 o 
  -9   4  -1       16.43      -22.91     22.91 o 
  -9  -3   1        3.01      -12.46     22.13 o 
  -9  -3   1        3.01        3.98     27.71 o 
   9   3  -1        3.01        7.33     27.00 o 
   9   3  -1        3.01       -0.93     25.73 o 
   8   3  -1      195.73      251.40     31.95 o 
   8   3  -1      195.73      229.01     30.68 o 
  -8  -3   1      195.73      202.61     26.74 o 
  -8  -3   1      195.73      222.02     32.06 o 
   7   3  -1       43.40       48.31     18.07 o 
  -7  -3   1       43.40       31.76     20.94 o 
  -7  -3   1       43.40       51.28     17.22 o 
   7   3  -1       43.40       37.23     19.49 o 
  -6  -3   1        2.64        5.09     17.11 o 
   6   3  -1        2.64      -14.50     14.50 o 
  -6  -3   1        2.64       -4.13     13.46 o 
   6   3  -1        2.64       -6.84     15.58 o 
   5   3  -1      713.11      795.59     43.25 o 
   5   3  -1      713.11      688.37     46.90 o 
  -5  -3   1      713.11      747.99     46.56 o 
   5   3  -1      713.11      669.96     45.93 o 
  -5  -3   1      713.11      746.72     45.04 o 
   4   3  -1     2251.71     2583.24    131.50 o 
  -4  -3   1     2251.71     2259.25    132.54 o 
   4   3  -1     2251.71     2284.17    133.17 o 
  -4  -3   1     2251.71     2253.37    123.51 o 
   4   3  -1     2251.71     2218.23    131.50 o 
  -4  -3   1     2251.71     2298.00    119.23 o 
   3   3  -1     4835.15     5994.61    330.02 o 
  -3  -3   1     5221.02     5719.23    333.14 o 
  -3  -3   1     5221.02     5703.09    308.26 o 
   3   3  -1     5221.02     5992.12    330.39 o 
   3   3  -1     5221.02     6077.25    333.63 o 
  -3  -3   1     5221.02     6057.35    298.07 o 
  -3  -3   1     5221.02     5963.45    333.03 o 
   2   3  -1     1669.97     1390.92     77.47 o 
  -2  -3   1     1284.11     1416.69     73.11 o 
  -2  -3   1     1284.11     1345.69     72.97 o 
   2   3  -1     1284.11     1398.69     78.80 o 
  -2  -3   1     1284.11     1376.97     78.47 o 
  -2  -3   1     1284.11     1341.60     71.89 o 
   2   3  -1     1284.11     1374.22     77.61 o 
  -1  -3   1       96.08     1324.61     70.21 o 
   1   3  -1      775.23     1354.66     75.79 o 
   0  -3   1     7964.08     7978.74    391.38 o 
   0  -3   1     7284.94     7689.66    395.02 o 
   0   3  -1     7284.94     7800.60    439.06 o 
   1  -3   1      385.27     1017.65     53.81 o 
   2  -3   1     5802.61     5528.04    314.10 o 
   2  -3   1     5438.46     5589.40    280.07 o 
  -2   3  -1     5438.46     5430.64    311.72 o 
  -2   3  -1     5438.46     5861.07    314.44 o 
   2  -3   1     5438.46     5513.76    283.38 o 
   2  -3   1     5438.46     5376.45    290.67 o 
   2  -3   1     5438.46     5392.22    314.81 o 
  -2   3  -1     5438.46     6010.38    311.50 o 
  -3   3  -1      235.94      249.87     20.19 o 
   3  -3   1      235.94      223.88     22.05 o 
  -3   3  -1      235.94      287.58     20.79 o 
  -3   3  -1      235.94      259.06     18.41 o 
   3  -3   1      235.94      293.09     17.37 o 
   4  -3   1      693.19      652.37     44.33 o 
  -4   3  -1      693.19      634.78     42.69 o 
   4  -3   1      693.19      682.68     36.04 o 
   4  -3   1      693.19      605.29     40.87 o 
  -4   3  -1      693.19      686.22     42.51 o 
  -4   3  -1      693.19      660.11     38.90 o 
  -5   3  -1     3799.98     3918.78    218.41 o 
  -5   3  -1     3799.98     3981.74    219.83 o 
   5  -3   1     3799.98     3880.55    221.46 o 
   5  -3   1     3799.98     3573.26    216.37 o 
  -5   3  -1     3799.98     3897.18    202.64 o 
   5  -3   1     3799.98     3929.94    193.57 o 
   5  -3   1     3799.98     3689.51    204.17 o 
   6  -3   1     1980.15     1945.19     94.68 o 
  -6   3  -1     1980.15     1797.58    109.34 o 
   6  -3   1     1980.15     1763.78    103.76 o 
  -6   3  -1     1980.15     1867.31    101.60 o 
  -6   3  -1     1980.15     1818.15    109.41 o 
   6  -3   1     1980.15     1792.97    112.39 o 
  -7   3  -1      447.09      401.98     38.23 o 
  -7   3  -1      447.09      479.78     36.04 o 
   7  -3   1      447.09      397.29     41.69 o 
   7  -3   1      447.09      459.14     39.68 o 
  -7   3  -1      447.09      430.02     38.16 o 
   8  -3   1      233.42      204.69     36.33 o 
  -8   3  -1      233.42      241.17     31.80 o 
  -8   3  -1      233.42      256.01     31.28 o 
   8  -3   1      233.42      279.92     35.89 o 
  -9   3  -1      612.81      630.02     51.47 o 
   9  -3   1      612.81      562.49     56.49 o 
   9  -3   1      612.81      561.71     52.18 o 
  -9  -2   1      843.72      741.67     55.04 o 
  -9  -2   1      843.72      731.36     56.01 o 
   9   2  -1      843.72      703.17     56.34 o 
   9   2  -1      843.72      805.63     57.75 o 
  -8  -2   1       48.87       83.19     23.69 o 
   8   2  -1       48.87      186.54     29.01 o 
  -8  -2   1       48.87      124.77     27.33 o 
   8   2  -1       48.87      195.80     28.15 o 
  -7  -2   1       40.31       27.48     18.41 o 
  -7  -2   1       40.31       21.98     20.97 o 
   7   2  -1       40.31       27.52     20.75 o 
   7   2  -1       40.31       33.95     20.68 o 
  -6  -2   1     1863.37     1814.46    107.63 o 
   6   2  -1     1863.37     1714.80    107.96 o 
   6   2  -1     1863.37     2017.15     99.96 o 
  -6  -2   1     1863.37     1791.22    101.23 o 
   6   2  -1     1863.37     1764.97    106.99 o 
  -5  -2   1     4875.60     4756.69    262.00 o 
   5   2  -1     4875.60     4778.04    262.67 o 
  -5  -2   1     4875.60     4591.65    242.85 o 
   5   2  -1     4875.60     4386.59    241.73 o 
   5   2  -1     4875.60     4568.96    259.80 o 
   4   2  -1      100.97      112.20     13.02 o 
   4   2  -1      100.97      121.87     14.13 o 
   4   2  -1      100.97      120.27     12.94 o 
  -4  -2   1      100.97      119.64     13.20 o 
  -4  -2   1      100.97      116.51     12.35 o 
  -4  -2   1      100.97      115.99     14.21 o 
   3   2  -1      252.16      295.69     20.19 o 
   3   2  -1      252.16      267.17     18.85 o 
   3   2  -1      252.16      281.00     19.30 o 
   3   2  -1      252.16      314.47     19.52 o 
  -3  -2   1      252.16      264.49     19.45 o 
  -3  -2   1      252.16      296.44     19.90 o 
  -3  -2   1      252.16      293.87     18.15 o 
  -2  -2   1       64.72       64.15      7.40 o 
   2   2  -1       64.72       60.14      7.18 o 
  -2  -2   1       64.72       67.20      7.03 o 
  -2  -2   1       64.72       71.18      7.85 o 
   2   2  -1       64.72       62.22      6.66 o 
   2   2  -1       64.72       62.33      6.88 o 
  -2  -2   1       64.72       70.59      6.99 o 
  -1  -2   1       43.82       52.96      6.58 o 
   1   2  -1       43.82       45.04      4.98 o 
  -1  -2   1       43.82       49.13      4.98 o 
  -1  -2   1       43.82       73.23      5.91 o 
  -1  -2   1       43.82       60.32      5.54 o 
   0  -2   1       48.92       65.49      6.81 o 
   0  -2   1       48.92       47.49      4.87 o 
   0   2  -1       48.92       55.41      5.36 o 
   0  -2   1       48.92       43.36      6.21 o 
   0  -2   1       48.92       60.10      5.50 o 
   0  -2   1       48.92       44.89      4.76 o 
   0  -2   1       48.92       44.07      4.95 o 
  -1   2  -1     1803.12     1880.85    105.28 o 
   1  -2   1     1849.14     1917.29     95.17 o 
  -1   2  -1     1849.14     1937.04    105.39 o 
   1  -2   1     1849.14     1737.63    106.58 o 
   1  -2   1     1849.14     1888.84     98.48 o 
   1  -2   1     1849.14     1889.85    106.36 o 
   1  -2   1     1849.14     1868.39     96.21 o 
  -1   2  -1     1849.14     1914.80    106.47 o 
   2  -2   1     2154.13     2240.06    112.39 o 
  -2   2  -1     2108.11     2239.09    125.77 o 
   2  -2   1     2108.11     2125.89    117.26 o 
   2  -2   1     2108.11     2252.00    127.45 o 
  -2   2  -1     2108.11     2271.45    126.56 o 
  -2   2  -1     2108.11     2232.10    116.77 o 
   3  -2   1       73.35      102.53     11.53 o 
   3  -2   1       96.63      103.61      9.86 o 
   3  -2   1       96.63      192.83     16.62 o 
   3  -2   1       96.63      166.46     15.25 o 
  -3   2  -1       96.63      138.79     13.57 o 
  -3   2  -1       96.63      122.98     11.94 o 
  -3   2  -1       96.63      120.72     12.01 o 
   4  -2   1       82.77       72.71     11.31 o 
   4  -2   1       59.49       70.73     15.25 o 
   4  -2   1       59.49       72.44     14.24 o 
  -4   2  -1       59.49       57.01     11.86 o 
  -4   2  -1       59.49       63.78     12.61 o 
  -4   2  -1       59.49       67.91     12.42 o 
   5  -2   1     3196.74     3167.41    180.41 o 
  -5   2  -1     3256.11     3147.03    178.66 o 
  -5   2  -1     3256.11     3128.59    177.39 o 
   5  -2   1     3256.11     3099.76    176.50 o 
   5  -2   1     3256.11     3072.95    166.12 o 
  -5   2  -1     3256.11     3018.32    164.82 o 
   6  -2   1      143.10      102.23     23.80 o 
  -6   2  -1       83.72      114.36     19.60 o 
   6  -2   1       83.72       86.76     21.87 o 
  -6   2  -1       83.72       93.23     19.38 o 
  -6   2  -1       83.72      108.07     19.45 o 
   6  -2   1       83.72       84.64     17.44 o 
  -7   2  -1        6.06      102.94     22.76 o 
  -7   2  -1        6.06      112.94     22.09 o 
  -7   2  -1        6.06      165.79     23.50 o 
   7  -2   1        6.06      247.61     28.86 o 
  -8   2  -1       77.74      106.14     23.13 o 
  -8   2  -1       77.74      112.24     24.81 o 
   8  -2   1       77.74       91.71     27.97 o 
   8  -2   1       77.74      119.45     29.19 o 
  -8   2  -1       77.74      100.00     24.10 o 
   9  -2   1       82.42      112.39     33.28 o 
  -9   2  -1       82.42      114.39     29.57 o 
  -9   2  -1       82.42      129.53     29.38 o 
   9  -2   1       82.42      139.27     36.52 o 
  -9  -1   1      602.98      623.14     49.98 o 
  -9  -1   1      602.98      592.95     49.35 o 
   9   1  -1      602.98      612.17     50.17 o 
   9   1  -1      602.98      587.78     52.18 o 
  -8  -1   1        3.48        8.78     21.20 o 
   8   1  -1        9.50       13.02     20.01 o 
  -8  -1   1        9.50       18.97     23.24 o 
   8   1  -1        9.50       -3.68     20.01 o 
   8   1  -1        9.50        1.12     19.97 o 
   7   1  -1       59.07       53.70     17.81 o 
   7   1  -1       53.05       62.37     19.86 o 
  -7  -1   1       53.05       44.03     20.90 o 
   7   1  -1       53.05       40.83     21.46 o 
  -7  -1   1       53.05       46.45     19.71 o 
   6   1  -1     2889.22     2677.37    154.52 o 
  -6  -1   1     2909.47     2609.31    155.30 o 
   6   1  -1     2909.47     2648.21    144.37 o 
  -6  -1   1     2909.47     2738.32    145.08 o 
  -6  -1   1     2909.47     2725.34    153.59 o 
   6   1  -1     2909.47     2700.54    156.23 o 
   5   1  -1      591.72      571.67     38.01 o 
  -5  -1   1      571.47      603.02     36.67 o 
   5   1  -1      571.47      528.83     37.90 o 
  -5  -1   1      571.47      557.91     38.45 o 
   5   1  -1      571.47      548.13     36.07 o 
  -5  -1   1      571.47      562.41     36.89 o 
   4   1  -1     8937.36    10987.27    595.44 o 
   4   1  -1     9650.59    11331.76    549.96 o 
  -4  -1   1     9650.59    10603.00    589.38 o 
  -4  -1   1     9650.59    10215.97    549.84 o 
  -4  -1   1     9650.59     9678.58    594.73 o 
   4   1  -1     9650.59    10772.13    589.93 o 
  -3  -1   1     1213.09      536.34     30.12 o 
   3   1  -1      499.86      598.34     34.85 o 
  -3  -1   1      499.86      578.93     32.84 o 
   3   1  -1      499.86      590.83     34.51 o 
  -3  -1   1      499.86      548.43     34.59 o 
   3   1  -1      499.86      554.60     32.65 o 
  -3  -1   1      499.86      543.22     33.69 o 
   2   1  -1     2292.69     2327.75    128.94 o 
  -2  -1   1     2292.69     2268.32    130.16 o 
   2   1  -1     2292.69     2172.49    120.16 o 
  -2  -1   1     2292.69     2298.37    115.66 o 
   2   1  -1     2292.69     2296.48    130.13 o 
  -2  -1   1     2292.69     2322.77    120.38 o 
  -2  -1   1     2292.69     2410.53    130.13 o 
  -1  -1   1    14594.92    14846.78    781.98 o 
  -1  -1   1    14594.92    14488.91    847.58 o 
   1   1  -1    14594.92    16009.50    840.48 o 
   1   1  -1    14594.92    15203.87    847.13 o 
  -1  -1   1    14594.92    15216.74    846.43 o 
   1   1  -1    14594.92    14055.02    760.33 o 
  -1  -1   1    14594.92    15638.28    754.05 o 
   1   1  -1    14594.92    15722.66    840.03 o 
   1   1  -1    14594.92    14614.98    845.68 o 
   0   1  -1     8890.28     8931.67    495.84 o 
   0   1  -1     8890.28     9497.73    496.07 o 
   0   1  -1     8890.28     9789.52    495.06 o 
   0  -1   1     8890.28     8985.26    437.87 o 
   0  -1   1     8890.28     7833.77    443.15 o 
   0  -1   1     8890.28     7584.94    456.01 o 
   0   1  -1     8890.28     9365.30    443.18 o 
   0   1  -1     8890.28     9060.87    495.14 o 
   0  -1   1     8890.28     8017.49    494.21 o 
   1  -1   1      946.41      948.29     51.62 o 
  -1   1  -1      946.41      951.41     51.51 o 
  -1   1  -1      946.41      986.33     55.71 o 
   1  -1   1      946.41      994.55     56.27 o 
   1  -1   1      946.41     1008.83     55.71 o 
  -1   1  -1      946.41     1013.22     55.08 o 
  -1   1  -1      946.41      919.39     55.26 o 
   2  -1   1     1364.94     1428.07     79.85 o 
  -2   1  -1     1364.94     1326.99     74.60 o 
  -2   1  -1     1364.94     1404.08     80.66 o 
   2  -1   1     1364.94     1439.75     81.70 o 
  -2   1  -1     1364.94     1395.60     80.25 o 
   2  -1   1     1364.94     1391.10     75.09 o 
   3  -1   1     1058.64     1045.54     60.02 o 
  -3   1  -1     1058.64     1101.29     63.85 o 
  -3   1  -1     1058.64     1092.44     63.85 o 
   3  -1   1     1058.64     1104.30     63.30 o 
   3  -1   1     1058.64     1132.19     65.49 o 
  -3   1  -1     1058.64     1027.80     59.35 o 
  -4   1  -1     1256.12     1252.65     71.66 o 
   4  -1   1     1256.12     1225.35     70.99 o 
  -4   1  -1     1256.12     1200.02     71.44 o 
   4  -1   1     1256.12     1110.99     67.13 o 
  -4   1  -1     1256.12     1197.87     66.68 o 
   4  -1   1     1256.12     1247.48     73.49 o 
  -5   1  -1      702.84      683.91     50.13 o 
  -5   1  -1      702.84      755.31     50.32 o 
   5  -1   1      702.84      930.70     50.32 o 
  -5   1  -1      702.84      842.60     47.60 o 
   5  -1   1      702.84      713.81     52.36 o 
  -6   1  -1       17.59       16.51     14.91 o 
   6  -1   1       17.59       13.83     18.15 o 
  -6   1  -1       17.59       14.39     16.10 o 
   6  -1   1       17.59        4.87     19.49 o 
  -6   1  -1       17.59       -0.93     13.54 o 
   6  -1   1       17.59        2.98     14.47 o 
  -7   1  -1      716.14      673.87     48.16 o 
   7  -1   1      716.41      683.95     48.53 o 
   7  -1   1      716.41      707.94     53.07 o 
   7  -1   1      716.41      649.92     48.16 o 
  -7   1  -1      716.41      721.73     49.02 o 
  -7   1  -1      716.41      709.24     47.23 o 
   8  -1   1       30.40       66.61     26.11 o 
  -8   1  -1       30.14       42.32     22.83 o 
  -8   1  -1       30.14       19.12     21.94 o 
   8  -1   1       30.14        9.52     24.02 o 
  -9   1  -1      177.65      318.97     37.78 o 
   9  -1   1      223.12      409.16     42.92 o 
  -9   1  -1      223.12      257.72     34.55 o 
   9  -1   1      223.12      510.72     44.29 o 
 -10   0   1      181.15      150.88     34.88 o 
  10   0  -1      135.69      161.88     37.75 o 
 -10   0   1      135.69      120.42     29.90 o 
  -9   0   1        7.82      -23.95     23.95 o 
   9   0  -1        7.82      -10.64     23.73 o 
   9   0  -1        7.82       -8.93     24.81 o 
  -9   0   1        7.82       -7.59     25.21 o 
   8   0  -1       65.04       84.61     23.21 o 
   8   0  -1       65.04       63.37     23.39 o 
  -8   0   1       65.04       51.77     24.06 o 
   8   0  -1       65.04       76.76     24.36 o 
  -8   0   1       65.04       90.22     24.69 o 
  -7   0   1      110.88       82.11     19.15 o 
   7   0  -1      110.88       87.80     20.12 o 
   7   0  -1      110.88      115.21     23.80 o 
  -7   0   1      110.88       91.56     19.00 o 
   7   0  -1      110.88       83.97     21.72 o 
  -7   0   1      110.88       85.57     21.68 o 
   6   0  -1      460.01      449.95     35.74 o 
  -6   0   1      460.01      464.49     35.29 o 
   6   0  -1      460.01      500.27     35.70 o 
  -6   0   1      460.01      526.56     36.00 o 
   6   0  -1      460.01      433.11     35.18 o 
   5   0  -1     4473.03     4537.69    251.99 o 
  -5   0   1     4473.03     4499.98    249.06 o 
  -5   0   1     4473.03     4436.76    251.55 o 
  -5   0   1     4473.03     4421.69    232.58 o 
   5   0  -1     4473.03     4376.92    232.73 o 
   5   0  -1     4473.03     4244.52    248.83 o 
   4   0  -1     2489.33     2307.33    131.02 o 
  -4   0   1     2489.33     2125.00    130.31 o 
  -4   0   1     2489.33     2321.21    121.01 o 
   4   0  -1     2489.33     2297.26    129.34 o 
   4   0  -1     2489.33     2259.25    121.20 o 
  -4   0   1     2489.33     2316.97    129.27 o 
  -3   0   1      299.92      330.98     21.12 o 
   3   0  -1      299.92      331.84     22.39 o 
   3   0  -1      299.92      310.38     21.94 o 
  -3   0   1      299.92      304.88     22.72 o 
   3   0  -1      299.92      321.91     21.64 o 
  -3   0   1      299.92      352.74     22.24 o 
   2   0  -1     1296.20     1435.21     83.27 o 
  -2   0   1     1440.72     1315.24     83.12 o 
  -2   0   1     1440.72     1564.89     77.13 o 
  -2   0   1     1440.72     1487.05     82.49 o 
   2   0  -1     1440.72     1377.79     82.41 o 
   2   0  -1     1440.72     1532.90     77.32 o 
  -1   0   1     5108.33     4220.17    279.55 o 
   1   0  -1     4963.80     5344.99    282.45 o 
  -1   0   1     4963.80     4423.18    282.01 o 
  -1   0   1     4963.80     5226.58    282.60 o 
   1   0  -1     4963.80     5332.98    282.49 o 
   1   0  -1     4963.80     5077.64    279.96 o 
  -1   0   1     4963.80     5098.17    260.77 o 
   1   0  -1     4963.80     5353.69    260.92 o 
   0   0   1      229.56       -0.30      0.30 o 
   0   0  -1      247.88       -0.33      0.33 o 
   0   0  -1      247.88       -0.41      0.41 o 
   0   0  -1      247.88       -0.48      0.48 o 
   0   0  -1      247.88       -0.30      0.30 o 
   0   0   1      247.88       -0.30      0.30 o 
   0   0   1      247.88       -0.37      0.37 o 
   0   0   1      247.88       -0.33      0.33 o 
   0   0   1      247.88       -0.48      0.48 o 
   1   0   1     8038.19     8371.20    447.87 o 
   1   0   1     8019.87     8557.18    485.43 o 
   1   0   1     8019.87     8511.10    480.63 o 
  -1   0  -1     8019.87     9042.13    485.13 o 
  -1   0  -1     8019.87     8505.23    447.94 o 
   1   0   1     8019.87     8572.20    484.69 o 
  -1   0  -1     8019.87     8492.17    480.86 o 
  -1   0  -1     8019.87     9180.92    485.28 o 
  -2   0  -1     3427.66     3627.85    206.44 o 
  -2   0  -1     4647.78     3594.05    192.42 o 
   2   0   1     4647.78     3655.67    206.14 o 
  -2   0  -1     4647.78     4056.05    208.33 o 
   2   0   1     4647.78     3525.77    208.67 o 
  -3   0  -1     2521.23     1334.31     72.41 o 
   3   0   1     1301.12     1368.08     77.20 o 
   3   0   1     1301.12     1307.69     72.74 o 
   3   0   1     1301.12     1325.61     78.84 o 
  -3   0  -1     1301.12     1361.02     77.95 o 
  -3   0  -1     1301.12     1363.10     77.54 o 
   4   0   1     1636.82     1685.27     89.14 o 
   4   0   1     1636.82     1575.86     94.01 o 
  -4   0  -1     1636.82     1640.42     94.57 o 
  -4   0  -1     1636.82     1624.32     88.66 o 
   4   0   1     1636.82     1603.86     96.28 o 
  -4   0  -1     1636.82     1676.27     95.17 o 
  -5   0  -1     1639.01     1546.48     90.59 o 
  -5   0  -1     1639.01     1535.66     91.41 o 
   5   0   1     1639.01     1492.22     90.30 o 
   5   0   1     1639.01     1525.69     92.60 o 
   5   0   1     1639.01     1523.64     85.50 o 
  -5   0  -1     1639.01     1623.42     85.57 o 
   6   0   1      290.20      239.39     26.00 o 
  -6   0  -1      290.20      279.92     27.00 o 
   6   0   1      290.20      259.32     29.79 o 
  -6   0  -1      290.20      280.04     26.22 o 
   6   0   1      290.20      289.70     27.97 o 
  -6   0  -1      290.20      313.91     26.81 o 
   7   0   1       70.78      113.76     22.83 o 
   7   0   1       70.78       79.59     20.94 o 
  -7   0  -1       70.78       80.85     19.93 o 
   7   0   1       70.78       73.23     25.21 o 
  -7   0  -1       70.78       91.45     21.50 o 
   8   0   1        2.96      -12.98     26.03 o 
   8   0   1        2.96       52.62     24.25 o 
  -8   0  -1        2.96       28.30     22.72 o 
  -8   0  -1        2.96        7.44     21.16 o 
   8   0   1        2.96       -5.17     21.38 o 
   9   0   1      192.50      294.13     40.57 o 
  -9   0  -1      192.50      226.89     33.77 o 
  -9   0  -1      192.50      193.90     31.09 o 
   9  -1  -1      125.95      100.93     28.38 o 
  -9   1   1      125.97       99.33     29.75 o 
  -9   1   1      125.97      149.50     29.83 o 
   9  -1  -1      125.97      126.22     30.68 o 
  -8   1   1       28.35       36.04     20.60 o 
   8  -1  -1       28.33       18.07     23.24 o 
   8  -1  -1       28.33       26.26     22.09 o 
  -8   1   1       28.33       45.85     23.06 o 
  -7   1   1       89.66       92.75     20.27 o 
   7  -1  -1      100.31       86.76     23.39 o 
  -7   1   1      100.31      112.91     21.79 o 
  -7   1   1      100.31      115.73     20.83 o 
   7  -1  -1      100.31      144.29     24.25 o 
   7  -1  -1      100.31       99.78     19.97 o 
  -6   1   1      352.20      281.78     28.12 o 
   6  -1  -1      341.56      318.53     28.64 o 
  -6   1   1      341.56      292.79     27.93 o 
  -6   1   1      341.56      305.32     27.71 o 
   6  -1  -1      341.56      305.21     29.49 o 
   6  -1  -1      341.56      319.79     27.59 o 
   5  -1  -1     2772.47     2534.60    148.91 o 
  -5   1   1     2772.47     2698.31    149.84 o 
  -5   1   1     2772.47     2648.62    139.65 o 
   5  -1  -1     2772.47     2615.82    151.10 o 
   5  -1  -1     2772.47     2522.36    139.87 o 
  -5   1   1     2772.47     2640.62    151.03 o 
   4  -1  -1      267.28      252.89     20.86 o 
  -4   1   1      267.28      260.36     20.45 o 
  -4   1   1      267.28      287.66     21.46 o 
   4  -1  -1      267.28      245.15     20.45 o 
   4  -1  -1      267.28      251.92     21.68 o 
  -4   1   1      267.28      276.73     21.83 o 
  -3   1   1      306.92      302.27     20.94 o 
   3  -1  -1      306.92      277.02     19.97 o 
  -3   1   1      306.92      299.78     19.86 o 
  -3   1   1      306.92      261.89     20.42 o 
   3  -1  -1      306.92      295.65     21.27 o 
   3  -1  -1      306.92      271.00     20.75 o 
   3  -1  -1      306.92      305.66     15.47 o 
   2  -1  -1     3643.42     4050.21    189.59 o 
   2  -1  -1     3643.42     3737.04    197.10 o 
   2  -1  -1     3643.42     3754.96    211.09 o 
  -2   1   1     3643.42     3700.56    196.66 o 
  -2   1   1     3643.42     3790.41    211.31 o 
   2  -1  -1     3643.42     3846.78    213.28 o 
  -2   1   1     3643.42     3573.03    213.09 o 
   1  -1  -1    10783.46    11189.21    567.66 o 
   1  -1  -1    10783.46    11231.13    571.75 o 
  -1   1   1    10783.46    11253.10    635.97 o 
  -1   1   1    10783.46    11256.41    630.21 o 
   1  -1  -1    10783.46    11441.65    587.40 o 
   1  -1  -1    10783.46    11230.23    636.90 o 
  -1   1   1    10783.46    11596.36    631.51 o 
  -1   1   1    10783.46    11293.60    587.93 o 
   1  -1  -1    10783.46    11668.29    635.71 o 
   0   1   1     4768.96     4906.12    287.44 o 
   0  -1  -1     4768.96     4998.65    265.90 o 
   0  -1  -1     4768.96     5148.41    257.87 o 
   0  -1  -1     4768.96     5277.27    289.00 o 
   0  -1  -1     4768.96     5097.20    255.30 o 
   0   1   1     4768.96     5221.63    257.72 o 
   1   1   1     1368.53     1425.65     82.71 o 
  -1  -1  -1     1368.53     1390.73     77.35 o 
  -1  -1  -1     1368.53     1544.99     83.97 o 
   1   1   1     1368.53     1441.49     84.05 o 
  -1  -1  -1     1368.53     1441.90     83.56 o 
   1   1   1     1368.53     1535.14     82.89 o 
   2   1   1     2721.61     2832.15    147.05 o 
  -2  -1  -1     2721.61     2839.22    158.76 o 
   2   1   1     2721.61     2756.62    159.47 o 
   2   1   1     2721.61     2784.58    157.27 o 
  -2  -1  -1     2721.61     2738.99    147.01 o 
  -2  -1  -1     2721.61     2855.88    159.28 o 
  -3  -1  -1     1844.22     1902.49    103.72 o 
   3   1   1     1844.22     1808.77    102.64 o 
  -3  -1  -1     1844.22     1858.42     96.47 o 
  -3  -1  -1     1844.22     1520.89    102.27 o 
   3   1   1     1844.22     1909.37    104.87 o 
   3   1   1     1844.22     1867.68     96.39 o 
   4   1   1    11833.28    11708.90    615.52 o 
  -4  -1  -1    11849.21    12142.86    660.11 o 
   4   1   1    11849.21    12147.99    667.14 o 
  -4  -1  -1    11849.21    11583.87    615.63 o 
  -4  -1  -1    11849.21    12107.23    665.91 o 
   4   1   1    11849.21    11513.73    660.04 o 
   5   1   1       18.93       -9.15     12.42 o 
  -5  -1  -1        3.00       -3.50     11.19 o 
  -5  -1  -1        3.00       -3.79     12.83 o 
  -5  -1  -1        3.00        3.72     10.15 o 
   5   1   1        3.00       15.14     13.31 o 
   5   1   1        3.00      -12.50     12.50 o 
   6   1   1       24.46       49.65     17.07 o 
  -6  -1  -1       29.87       12.94     16.36 o 
   6   1   1       29.87       28.64     15.51 o 
   6   1   1       29.87       44.66     19.19 o 
  -6  -1  -1       29.87       35.81     13.17 o 
  -6  -1  -1       29.87       31.28     13.09 o 
   7   1   1     1038.86      996.86     67.20 o 
   7   1   1     1033.45      968.37     60.84 o 
  -7  -1  -1     1033.45     1017.76     62.74 o 
  -7  -1  -1     1033.45      971.46     61.18 o 
   7   1   1     1033.45      935.12     62.63 o 
   8   1   1     1177.33     1511.00     89.48 o 
  -8  -1  -1     1288.42     1301.96     80.55 o 
  -8  -1  -1     1288.42     1176.56     83.38 o 
   8   1   1     1288.42     1393.71     85.20 o 
   9   1   1      117.31      -20.64     30.64 o 
  -9  -1  -1        6.22       11.49     23.13 o 
  -9  -1  -1        6.22       39.16     27.15 o 
   9   1   1        6.22       19.41     26.29 o 
   9  -2  -1       37.68       61.55     30.76 o 
   9  -2  -1       37.68       60.88     29.08 o 
  -9   2   1       37.68       42.40     25.92 o 
  -9   2   1       37.68       39.31     24.54 o 
   8  -2  -1      150.01      192.49     30.53 o 
  -8   2   1      150.01      129.98     25.33 o 
  -8   2   1      150.01      139.94     25.96 o 
  -8   2   1      150.01      167.80     28.60 o 
   8  -2  -1      150.01      129.94     29.60 o 
   7  -2  -1      564.24      527.53     41.43 o 
  -7   2   1      564.24      545.19     39.46 o 
  -7   2   1      564.24      528.46     41.54 o 
   7  -2  -1      564.24      512.62     43.18 o 
  -7   2   1      564.24      527.20     40.83 o 
  -6   2   1     1260.62     1187.57     72.22 o 
   6  -2  -1     1260.62     1144.17     68.35 o 
  -6   2   1     1260.62     1137.47     72.15 o 
  -6   2   1     1260.62     1190.39     67.24 o 
   6  -2  -1     1260.62     1209.40     71.14 o 
   6  -2  -1     1260.62     1066.33     72.22 o 
  -5   2   1       92.77      138.31     16.21 o 
   5  -2  -1      100.18      134.66     17.40 o 
  -5   2   1      100.18      123.95     16.14 o 
   5  -2  -1      100.18      136.19     15.62 o 
  -5   2   1      100.18      104.91     16.36 o 
   5  -2  -1      100.18      152.66     19.19 o 
   5  -2  -1      100.18      117.00      9.56 o 
  -4   2   1      187.50      212.61     18.33 o 
  -4   2   1      180.10      182.26     17.63 o 
   4  -2  -1      180.10      199.22     18.33 o 
   4  -2  -1      180.10      221.65     12.76 o 
  -4   2   1      180.10      167.09     18.97 o 
   4  -2  -1      180.10      204.99     17.59 o 
   4  -2  -1      180.10      211.98     19.71 o 
  -3   2   1        5.15      167.91     14.02 o 
  -3   2   1      104.12      236.41     16.44 o 
   3  -2  -1      104.12      161.59     11.23 o 
   2  -2  -1      148.43       74.56      7.25 o 
  -2   2   1       49.46       70.66      8.63 o 
   2  -2  -1       49.46       80.44      9.07 o 
  -2   2   1       49.46       74.38      8.26 o 
   2  -2  -1       49.46       84.01      8.63 o 
   2  -2  -1       49.46       75.05      8.81 o 
  -2   2   1       49.46       86.32      7.81 o 
  -2   2   1       49.46       73.04      8.59 o 
   2  -2  -1       49.46       81.33      8.89 o 
   1  -2  -1      576.71      608.90     31.57 o 
   1  -2  -1      720.61      538.87     34.51 o 
  -1   2   1      720.61      606.85     34.36 o 
   1  -2  -1      720.61      610.35     34.85 o 
   1  -2  -1      720.61      594.99     32.02 o 
  -1   2   1      720.61      597.93     34.92 o 
   1  -2  -1      720.61      631.29     32.47 o 
   0  -2  -1    10829.34    10752.65    516.93 o 
   0  -2  -1    10685.45    10696.08    522.06 o 
   0   2   1    10685.45     9335.10    583.02 o 
   0   2   1    10685.45    10632.75    583.83 o 
  -1  -2  -1      157.75      194.72     11.83 o 
   1   2   1      157.75      188.21     12.87 o 
  -1  -2  -1      157.75      180.26     12.64 o 
   2   2   1      206.16      170.96     14.13 o 
   2   2   1      206.16      185.72     12.87 o 
  -2  -2  -1      206.16      176.98     13.69 o 
   2   2   1      206.16      204.76     13.05 o 
  -2  -2  -1      206.16      196.32     13.76 o 
  -2  -2  -1      206.16      183.42     13.05 o 
  -2  -2  -1      206.16      179.92     13.09 o 
  -3  -2  -1     7371.72     7020.26    377.21 o 
   3   2   1     7371.72     7517.11    404.32 o 
  -3  -2  -1     7371.72     7410.37    407.82 o 
   3   2   1     7371.72     7353.88    408.71 o 
   3   2   1     7371.72     7179.69    404.21 o 
   3   2   1     7371.72     7083.37    376.80 o 
   4   2   1     1338.10     1296.75     71.22 o 
   4   2   1     1338.10     1280.20     75.87 o 
  -4  -2  -1     1338.10     1245.65     71.48 o 
  -4  -2  -1     1338.10     1320.96     76.20 o 
   4   2   1     1338.10     1352.09     78.06 o 
   5   2   1      749.33      639.51     45.04 o 
   5   2   1      749.33      649.03     41.21 o 
   5   2   1      749.33      644.12     42.77 o 
  -5  -2  -1      749.33      659.11     41.69 o 
  -5  -2  -1      749.33      694.58     42.69 o 
  -6  -2  -1      103.96       99.70     20.16 o 
   6   2   1      103.96      154.82     19.71 o 
   6   2   1      103.96      103.24     19.86 o 
   6   2   1      103.96      118.45     19.26 o 
  -6  -2  -1      103.96      121.76     17.85 o 
   7   2   1      568.65      522.77     41.06 o 
  -7  -2  -1      568.65      552.19     39.53 o 
  -7  -2  -1      568.65      530.58     40.50 o 
   7   2   1      568.65      495.18     41.91 o 
   8   2   1      626.55      505.92     47.97 o 
  -8  -2  -1      626.55      542.52     44.52 o 
   8   2   1      626.55      537.76     44.85 o 
  -8  -2  -1      626.55      567.77     42.51 o 
  -9  -2  -1      463.58      431.54     40.42 o 
  -9  -2  -1      463.58      474.94     43.85 o 
   9   2   1      463.58      404.02     43.99 o 
   9   2   1      463.58      451.66     47.83 o 
   9  -3  -1       56.01       53.55     31.91 o 
   9  -3  -1       56.01       47.90     30.64 o 
  -9   3   1       56.01       66.05     28.26 o 
  -9   3   1       56.01       54.41     26.44 o 
  -8   3   1      429.13      370.18     39.46 o 
   8  -3  -1      429.13      366.43     38.97 o 
   8  -3  -1      429.13      450.25     41.61 o 
  -8   3   1      429.13      425.30     40.39 o 
   7  -3  -1     1142.04     1044.57     70.40 o 
  -7   3   1     1142.04     1070.98     68.99 o 
  -7   3   1     1142.04     1046.99     68.24 o 
   7  -3  -1     1142.04     1023.52     66.38 o 
  -7   3   1     1142.04     1052.68     63.41 o 
  -6   3   1     1905.11     1727.03    103.16 o 
  -6   3   1     1905.11     1636.59    102.64 o 
   6  -3  -1     1905.11     1767.27    104.65 o 
  -6   3   1     1905.11     1760.17     95.13 o 
   6  -3  -1     1905.11     1702.34     97.32 o 
   5  -3  -1      476.45      416.41     33.73 o 
  -5   3   1      476.45      440.62     34.29 o 
  -5   3   1      476.45      513.06     31.50 o 
   5  -3  -1      476.45      476.99     25.88 o 
   5  -3  -1      476.45      424.29     33.58 o 
  -5   3   1      476.45      444.60     34.36 o 
  -4   3   1       97.76      103.46     14.69 o 
  -4   3   1       97.76      128.79     13.31 o 
   4  -3  -1       97.76      120.87     10.23 o 
   4  -3  -1       97.76      107.66     15.62 o 
  -4   3   1       97.76       89.81     13.61 o 
   4  -3  -1       97.76       94.80     15.43 o 
   3  -3  -1     3594.26     3555.26    191.30 o 
  -3   3   1     3594.26     3650.39    206.62 o 
   3  -3  -1     3594.26     3606.32    206.92 o 
  -3   3   1     3594.26     3641.46    205.10 o 
   3  -3  -1     3594.26     3762.25    183.31 o 
  -3   3   1     3594.26     3647.04    190.19 o 
   3  -3  -1     3594.26     3630.34    186.13 o 
   2  -3  -1      471.04      481.71     27.71 o 
  -2   3   1      471.04      466.54     29.38 o 
   2  -3  -1      471.04      476.28     26.74 o 
   2  -3  -1      471.04      477.40     29.45 o 
   2  -3  -1      471.04      463.79     28.12 o 
   2  -3  -1      471.04      476.17     29.86 o 
  -2   3   1      471.04      497.67     29.16 o 
  -2   3   1      471.04      473.98     29.79 o 
   1  -3  -1     4563.02     4744.38    243.03 o 
  -1   3   1     4593.77     4837.54    268.06 o 
   1  -3  -1     4593.77     4647.17    269.44 o 
   1  -3  -1     4593.77     5028.10    248.42 o 
   1  -3  -1     4593.77     4744.42    248.76 o 
   1  -3  -1     4593.77     4825.53    240.65 o 
  -1   3   1     4593.77     4714.60    269.14 o 
   0  -3  -1     3556.20     3369.27    178.10 o 
   0  -3  -1     3525.46     3597.17    176.72 o 
   0   3   1     3525.46     3530.75    197.25 o 
  -1  -3  -1      153.34     1653.88     77.35 o 
  -1  -3  -1      631.76     1484.41     76.91 o 
  -1  -3  -1      631.76     1259.08     76.20 o 
   2   3   1      946.40      482.20     28.52 o 
  -2  -3  -1      467.99      498.26     27.85 o 
   2   3   1      467.99      483.42     30.23 o 
  -2  -3  -1      467.99      457.32     27.78 o 
  -2  -3  -1      467.99      460.14     28.82 o 
   2   3   1      467.99      540.47     28.56 o 
  -2  -3  -1      467.99      483.98     29.01 o 
   3   3   1     3306.03     3287.76    187.77 o 
  -3  -3  -1     3349.08     3339.00    170.66 o 
   3   3   1     3349.08     3194.41    187.69 o 
  -3  -3  -1     3349.08     3463.14    189.78 o 
   3   3   1     3349.08     3554.33    187.95 o 
   3   3   1     3349.08     3451.28    190.74 o 
  -3  -3  -1     3349.08     3260.61    175.87 o 
  -3  -3  -1     3349.08     3291.36    189.37 o 
   4   3   1      535.09      548.91     32.50 o 
  -4  -3  -1      492.04      461.93     31.91 o 
   4   3   1      492.04      492.91     32.47 o 
  -4  -3  -1      492.04      476.17     31.72 o 
   4   3   1      492.04      473.90     34.62 o 
   5   3   1     1967.46     1954.85    115.21 o 
  -5  -3  -1     1967.46     1981.44    113.32 o 
   5   3   1     1967.46     1943.77    113.09 o 
   5   3   1     1967.46     1873.19    104.84 o 
  -5  -3  -1     1967.46     2008.11    106.73 o 
  -6  -3  -1      191.46      212.57     21.90 o 
   6   3   1      191.46      230.50     23.24 o 
   6   3   1      191.46      181.11     24.92 o 
  -6  -3  -1      191.46      202.68     24.47 o 
   7   3   1      120.43      134.36     23.50 o 
   7   3   1      120.43      208.41     27.85 o 
  -7  -3  -1      120.43      167.43     22.20 o 
  -7  -3  -1      120.43      173.04     25.40 o 
  -8  -3  -1     1056.62     1042.90     67.87 o 
   8   3   1     1056.62      986.85     70.21 o 
   8   3   1     1056.62     1071.42     73.52 o 
  -8  -3  -1     1056.62     1099.76     68.73 o 
   9   3   1       88.61      104.02     30.53 o 
  -9  -3  -1       88.61      122.87     30.79 o 
   9   3   1       88.61       69.47     32.69 o 
  -9  -3  -1       88.61       89.33     25.33 o 
   9  -4  -1        6.75       -6.28     30.64 o 
  -9   4   1        6.75       20.71     26.48 o 
   9  -4  -1        6.75        2.49     30.31 o 
  -9   4   1        6.75       11.68     25.25 o 
   8  -4  -1      182.17      225.26     34.88 o 
  -8   4   1      196.52      227.15     30.42 o 
  -8   4   1      196.52      243.22     32.02 o 
   8  -4  -1      196.52      274.42     35.59 o 
   7  -4  -1      372.05      348.54     37.30 o 
   7  -4  -1      357.69      370.26     36.37 o 
  -7   4   1      357.69      335.67     35.70 o 
  -7   4   1      357.69      339.54     35.40 o 
   6  -4  -1     2825.11     3522.61    189.07 o 
   6  -4  -1     3050.56     3261.31    174.68 o 
  -6   4   1     3050.56     3109.36    186.06 o 
  -6   4   1     3050.56     3046.81    186.76 o 
  -5   4   1      263.06       14.76     16.18 o 
   5  -4  -1       37.61       44.29     10.34 o 
   5  -4  -1       37.61       43.18     16.55 o 
  -5   4   1       37.61       50.09     14.54 o 
   5  -4  -1       37.61       32.99     17.33 o 
   5  -4  -1       37.61       38.45     17.22 o 
   4  -4  -1       47.78       69.99     10.12 o 
   4  -4  -1       47.78       29.42     14.54 o 
  -4   4   1       47.78       66.61     11.60 o 
   4  -4  -1       47.78       62.96     15.10 o 
  -4   4   1       47.78       40.83     14.21 o 
   4  -4  -1       47.78       86.35     14.69 o 
  -4   4   1       47.78       63.93     13.83 o 
   3  -4  -1     3986.61     3856.04    215.85 o 
   3  -4  -1     3986.61     3714.09    200.23 o 
  -3   4   1     3986.61     3674.38    214.51 o 
   3  -4  -1     3986.61     3679.36    216.48 o 
   3  -4  -1     3986.61     3737.67    195.13 o 
   3  -4  -1     3986.61     3935.48    192.60 o 
  -3   4   1     3986.61     3775.53    216.11 o 
  -3   4   1     3986.61     4115.14    214.36 o 
   2  -4  -1     1283.24     1242.08     67.16 o 
   2  -4  -1     1283.24     1253.13     66.20 o 
  -2   4   1     1283.24     1236.02     72.00 o 
   2  -4  -1     1283.24     1211.44     72.11 o 
  -2   4   1     1283.24     1227.28     71.40 o 
  -2   4   1     1283.24     1259.90     70.81 o 
   2  -4  -1     1283.24     1256.22     65.34 o 
  -1   4   1     2423.01     2695.11    153.96 o 
   1  -4  -1     2423.01     2698.45    138.86 o 
   1  -4  -1     2423.01     2701.88    142.40 o 
   1  -4  -1     2423.01     2838.40    142.06 o 
   1  -4  -1     2423.01     2690.12    140.35 o 
   0   4   1       71.33       92.34      7.77 o 
   0  -4  -1       71.33      128.64     12.09 o 
  -1  -4  -1      622.40      669.70     38.19 o 
   1   4   1      622.40      679.34     39.38 o 
  -1  -4  -1      622.40      669.89     38.45 o 
   2   4   1      782.68      898.05     54.30 o 
  -2  -4  -1      782.68      913.29     50.80 o 
  -2  -4  -1      782.68      895.48     49.91 o 
  -2  -4  -1      782.68      980.20     50.02 o 
  -3  -4  -1       54.00       60.58     10.97 o 
   3   4   1       54.00       53.40      8.48 o 
   3   4   1       54.00       44.40     11.64 o 
   4   4   1     1615.72     1670.54     88.14 o 
  -4  -4  -1     1615.72     1538.07     88.32 o 
  -4  -4  -1     1615.72     1529.71     88.10 o 
   4   4   1     1615.72     1444.84     87.99 o 
   4   4   1     1615.72     1478.27     90.11 o 
  -4  -4  -1     1615.72     1468.34     83.30 o 
  -5  -4  -1      881.59     1008.72     62.55 o 
   5   4   1     1023.13     1243.05     68.54 o 
   5   4   1     1023.13     1127.17     65.60 o 
  -5  -4  -1     1023.13      966.21     64.26 o 
   6   4   1      166.27       25.70     20.12 o 
  -6  -4  -1       24.73       28.82     13.98 o 
  -6  -4  -1       24.73       10.67     18.11 o 
   6   4   1       24.73       34.47     17.74 o 
  -7  -4  -1      239.99      416.07     34.25 o 
  -7  -4  -1      370.45      465.35     38.01 o 
  -8  -4  -1      376.84      279.89     35.03 o 
   8   4   1      246.38      237.57     34.33 o 
  -8  -4  -1      246.38      282.94     29.38 o 
   8  -5  -1       26.11       45.45     29.01 o 
  -8   5   1       26.11       29.75     26.63 o 
   8  -5  -1       26.11       39.12     23.21 o 
   8  -5  -1       26.11       69.36     32.24 o 
  -8   5   1       26.11       85.98     28.86 o 
  -7   5   1      768.67      756.54     52.96 o 
  -7   5   1      768.67      669.63     52.29 o 
   7  -5  -1      768.67      718.20     54.30 o 
   7  -5  -1      768.67      709.01     46.82 o 
   7  -5  -1      768.67      660.18     51.73 o 
   6  -5  -1      370.92      416.22     36.85 o 
  -6   5   1      370.92      381.93     35.37 o 
  -6   5   1      370.92      369.96     36.89 o 
   6  -5  -1      370.92      407.41     32.02 o 
   6  -5  -1      370.92      411.13     36.11 o 
  -5   5   1     1251.22     1161.64     70.88 o 
   5  -5  -1     1251.22     1125.79     71.78 o 
  -5   5   1     1251.22     1083.44     71.18 o 
   5  -5  -1     1251.22     1122.41     64.41 o 
   5  -5  -1     1251.22     1112.52     67.61 o 
   5  -5  -1     1251.22     1197.68     61.25 o 
  -4   5   1       88.74       88.81     16.92 o 
  -4   5   1      113.70      129.01     16.51 o 
   4  -5  -1      113.70      108.59     17.14 o 
   4  -5  -1      113.70       85.98     17.11 o 
   4  -5  -1      113.70      129.05     19.82 o 
   4  -5  -1      113.70       88.32     13.69 o 
   3  -5  -1     2817.44     2821.22    141.65 o 
   3  -5  -1     2792.47     2759.41    157.12 o 
  -3   5   1     2792.47     2717.68    157.12 o 
  -3   5   1     2792.47     2791.87    158.09 o 
  -3   5   1     2792.47     2903.37    156.49 o 
   3  -5  -1     2792.47     2699.94    146.75 o 
   3  -5  -1     2792.47     2716.79    143.59 o 
   3  -5  -1     2792.47     2705.59    158.28 o 
   2  -5  -1      580.30      616.41     37.71 o 
   2  -5  -1      625.22      630.40     37.49 o 
  -2   5   1      625.22      631.33     39.09 o 
  -2   5   1      625.22      658.06     38.90 o 
   2  -5  -1      625.22      624.30     36.63 o 
   2  -5  -1      625.22      606.07     37.04 o 
  -2   5   1      625.22      700.46     38.16 o 
   2  -5  -1      625.22      580.00     38.04 o 
   1  -5  -1     3038.60     3015.60    150.62 o 
   1  -5  -1     2993.68     2793.84    149.35 o 
   1  -5  -1     2993.68     2899.69    148.16 o 
   1  -5  -1     2993.68     2897.38    150.99 o 
  -1   5   1     2993.68     2835.16    163.04 o 
   0  -5  -1     1676.31     3219.92    154.52 o 
   0  -5  -1     2283.91     2756.95    153.00 o 
  -1  -5  -1      889.57      294.06     23.35 o 
  -1  -5  -1      281.96      285.13     23.39 o 
  -2  -5  -1     2614.98     2336.57    127.48 o 
   2   5   1     2614.98     2413.81    138.31 o 
  -2  -5  -1     2614.98     2361.44    126.70 o 
  -2  -5  -1     2614.98     2615.48    127.63 o 
   3   5   1     1254.79     1252.13     73.11 o 
  -3  -5  -1     1254.79     1314.23     69.77 o 
   3   5   1     1254.79     1223.68     75.27 o 
  -3  -5  -1     1254.79     1320.48     70.55 o 
   3   5   1     1254.79     1321.78     73.04 o 
  -3  -5  -1     1254.79     1241.68     69.51 o 
   4   5   1       74.76       60.25     16.36 o 
  -4  -5  -1       74.76       83.19     19.45 o 
   4   5   1       74.76       90.67     12.38 o 
   4   5   1       74.76       61.62     12.94 o 
  -4  -5  -1       74.76       75.35     15.36 o 
  -4  -5  -1       74.76       85.68     10.41 o 
  -5  -5  -1       71.83       47.45     12.38 o 
  -5  -5  -1       71.83       65.16     12.38 o 
  -5  -5  -1       71.83       57.01     17.44 o 
   5   5   1       71.83       41.02     14.80 o 
  -6  -5  -1      361.73      333.92     32.84 o 
  -6  -5  -1      361.73      361.26     28.38 o 
   6   5   1      361.73      354.97     31.31 o 
  -7  -5  -1      156.87      227.38     29.38 o 
  -7  -5  -1      156.87      180.85     22.83 o 
   7   5   1      156.87      142.58     25.47 o 
  -8  -5  -1        0.71       -3.90     18.97 o 
   8   5   1        0.71        8.03     26.70 o 
  -8  -5  -1        0.71       -9.15     24.99 o 
   8  -6  -1       67.83       75.75     24.92 o 
   8  -6  -1       67.83       94.35     32.24 o 
   8  -6  -1       67.83       56.97     32.54 o 
  -8   6   1       67.83       62.96     28.26 o 
   7  -6  -1      248.94      243.85     33.92 o 
  -7   6   1      248.94      207.63     33.17 o 
   7  -6  -1      248.94      327.94     35.74 o 
   7  -6  -1      248.94      282.94     30.79 o 
  -6   6   1       35.63       16.03     22.39 o 
   6  -6  -1       35.63       39.83     19.90 o 
   6  -6  -1       35.63       34.55     24.10 o 
   6  -6  -1       35.63       55.67     23.65 o 
   5  -6  -1      152.74      176.28     18.97 o 
  -5   6   1      152.74      140.32     22.95 o 
   5  -6  -1      152.74      142.06     23.95 o 
   5  -6  -1      152.74      198.63     23.99 o 
   5  -6  -1      152.74      153.15     23.65 o 
   4  -6  -1      538.49      462.75     35.03 o 
   4  -6  -1      538.49      438.76     35.63 o 
   4  -6  -1      538.49      551.03     34.07 o 
   4  -6  -1      538.49      486.55     34.07 o 
  -4   6   1      538.49      482.57     36.89 o 
   3  -6  -1        3.73       -4.91     13.54 o 
  -3   6   1        3.73       -4.83     13.20 o 
   3  -6  -1        3.73       10.75     14.24 o 
   3  -6  -1        3.73       29.08     15.25 o 
   3  -6  -1        3.73       -8.37     11.60 o 
   2  -6  -1     4673.44     4485.06    235.15 o 
   2  -6  -1     4673.44     4429.80    231.24 o 
  -2   6   1     4673.44     4510.87    251.21 o 
   2  -6  -1     4673.44     4631.78    228.97 o 
  -2   6   1     4673.44     4450.52    251.96 o 
   1  -6  -1      225.52      246.79     23.24 o 
   1  -6  -1      225.52      230.57     23.06 o 
   1  -6  -1      225.52      253.22     18.11 o 
   1  -6  -1      225.52      281.19     18.11 o 
   0  -6  -1      686.71      664.76     41.88 o 
   0  -6  -1      686.71      690.98     41.76 o 
  -1  -6  -1     1440.15     1298.91     73.34 o 
  -1  -6  -1     1440.15     1369.16     73.26 o 
  -2  -6  -1      890.23     1041.08     60.84 o 
  -2  -6  -1      956.26     1026.24     60.06 o 
  -2  -6  -1      956.26     1069.27     56.56 o 
   3   6   1      381.72      250.84     19.38 o 
  -3  -6  -1      315.69      329.53     29.08 o 
   3   6   1      315.69      289.59     19.60 o 
  -3  -6  -1      315.69      256.23     21.53 o 
   4   6   1      190.00      183.12     18.37 o 
  -4  -6  -1      191.58      221.87     21.01 o 
  -4  -6  -1      191.58      238.31     27.41 o 
   5   6   1      464.92      420.50     32.47 o 
  -5  -6  -1      463.34      428.53     28.15 o 
  -5  -6  -1      463.34      472.30     34.18 o 
   6   6   1       21.20       60.58     19.30 o 
  -6  -6  -1       51.43       72.67     14.21 o 
  -6  -6  -1       51.43       62.03     21.61 o 
  -7  -6  -1      198.72      149.50     20.31 o 
   7   6   1      168.48      137.15     26.52 o 
  -7  -6  -1      168.48      174.45     29.27 o 
   7  -7  -1       36.04       30.27     28.34 o 
  -7   7   1       38.91       70.10     28.00 o 
   7  -7  -1       38.91       70.32     28.93 o 
   7  -7  -1       38.91       46.45     23.95 o 
   6  -7  -1      157.39      143.48     28.86 o 
   6  -7  -1      154.52      191.75     27.11 o 
  -6   7   1      154.52      148.39     27.82 o 
   6  -7  -1      154.52      145.37     28.82 o 
  -5   7   1      148.78      132.69     23.84 o 
   5  -7  -1      148.79      136.78     24.95 o 
   5  -7  -1      148.79      170.92     24.06 o 
   5  -7  -1      148.79      132.02     23.65 o 
   5  -7  -1      148.79      190.41     21.68 o 
   4  -7  -1        0.25       -1.30     17.26 o 
   4  -7  -1        0.24        1.45     13.91 o 
   4  -7  -1        0.24       -6.55     16.92 o 
  -4   7   1        0.24      -15.28     15.28 o 
   4  -7  -1        0.24       -7.14     15.84 o 
   3  -7  -1      163.99      237.42     24.88 o 
  -3   7   1      166.00      160.40     20.71 o 
   3  -7  -1      166.00      206.85     22.13 o 
   3  -7  -1      166.00      205.40     21.46 o 
  -2   7   1     1417.70     1274.10     76.80 o 
   2  -7  -1     1415.69     1317.80     72.33 o 
   2  -7  -1     1415.69     1354.21     73.23 o 
   2  -7  -1     1415.69     1315.57     73.97 o 
  -2   7   1     1415.69     1330.97     75.98 o 
   1  -7  -1      843.81      971.05     54.33 o 
   1  -7  -1      843.81      943.68     50.54 o 
   1  -7  -1      843.81      808.09     53.85 o 
   0  -7  -1        3.72       19.97     17.33 o 
   0  -7  -1        3.72        8.00     15.99 o 
  -1  -7  -1     1301.30     1195.00     68.06 o 
  -1  -7  -1     1301.30     1184.89     68.73 o 
  -2  -7  -1      111.18      147.72     22.20 o 
  -2  -7  -1      111.18      121.61     23.69 o 
   3   7   1     1042.11      964.09     57.75 o 
  -3  -7  -1     1042.11      958.26     61.51 o 
  -3  -7  -1     1042.11      995.33     55.93 o 
   3   7   1     1042.11     1058.30     57.83 o 
   4   7   1        9.24        9.78     12.64 o 
  -4  -7  -1        9.24       -2.49     14.88 o 
  -4  -7  -1        9.24      -22.98     22.98 o 
   5   7   1       48.93       35.40     16.77 o 
  -5  -7  -1       48.93       24.32     18.26 o 
  -6  -7  -1      368.83      359.88     34.66 o 
   6   7   1      368.83      390.64     34.33 o 
  -6   8   1       94.91       88.92     27.11 o 
   6  -8  -1       94.91       82.78     24.51 o 
   6  -8  -1       94.91      113.95     27.37 o 
   6  -8  -1       94.91      100.11     28.34 o 
  -5   8   1       86.37       88.58     24.36 o 
   5  -8  -1       86.37       86.06     24.77 o 
   5  -8  -1       86.37       98.81     20.19 o 
   5  -8  -1       86.37      129.64     25.96 o 
   5  -8  -1       86.37       97.32     22.35 o 
   4  -8  -1       79.38       71.59     21.76 o 
   4  -8  -1       79.38       85.87     20.45 o 
   4  -8  -1       79.38       83.08     22.57 o 
  -4   8   1       79.38       71.96     20.64 o 
  -3   8   1       95.90       90.52     18.52 o 
   3  -8  -1      104.41      112.65     23.58 o 
   3  -8  -1      104.41       89.29     19.04 o 
   3  -8  -1      104.41      125.63     21.83 o 
   2  -8  -1       20.01       37.97     19.75 o 
  -2   8   1       11.51       -0.74     12.98 o 
   2  -8  -1       11.51        1.90     14.17 o 
   2  -8  -1       11.51        7.66     18.71 o 
   1  -8  -1       35.35       90.04     20.83 o 
   1  -8  -1       66.69      111.90     22.83 o 
   0  -8  -1       74.71       59.65     21.94 o 
   0  -8  -1       43.37       49.68     20.68 o 
  -1  -8  -1       41.58       24.88     20.31 o 
  -1  -8  -1       41.75       23.43     21.90 o 
  -2  -8  -1      438.21      334.63     32.39 o 
  -2  -8  -1      438.05      374.24     33.32 o 
  -3  -8  -1      722.70      685.70     39.23 o 
  -3  -8  -1      722.70      664.16     49.35 o 
   3   8   1      722.70      642.33     39.72 o 
  -4  -8  -1       51.82       55.37     25.88 o 
  -4  -8  -1       51.82       68.58     16.77 o 
   4   8   1       51.82       55.04     14.36 o 
  -5  -8  -1       41.51      103.83     21.01 o 
   5   8   1       41.51       90.67     18.67 o 
   4  -9  -1        1.21      -21.09     22.50 o 
   4  -9  -1        1.21       -0.41     22.76 o 
  -4   9   1        1.21      -16.55     19.75 o 
   4  -9  -1        1.21        7.48     20.83 o 
   3  -9  -1      345.84      330.28     34.36 o 
   3  -9  -1      345.84      322.65     29.12 o 
  -3   9   1      345.84      273.56     29.64 o 
   3  -9  -1      345.84      390.19     34.21 o 
  -2   9   1       48.72       12.35     15.17 o 
   2  -9  -1       48.72      106.84     24.21 o 
   2  -9  -1       48.72       64.49     16.07 o 
   2  -9  -1       48.72       43.66     24.14 o 
   1  -9  -1        8.80      -20.71     22.87 o 
   1  -9  -1        8.80       25.36     21.87 o 
  -1   9   1        8.80        6.28     11.27 o 
   0  -9  -1       46.82       35.22     23.02 o 
   0  -9  -1       46.82       62.40     25.66 o 
  -1  -9  -1      163.57      180.26     29.49 o 
  -1  -9  -1      163.57      227.64     32.43 o 
  -2  -9  -1      293.05      278.73     34.03 o 
  -3  -9  -1       33.87       -0.67     28.97 o 
   4   9   1       19.94       17.14     14.84 o 
  -4  -9  -1        7.54       24.06     15.66 o 
  -4  -9  -1        7.54        7.66     31.72 o 
  -1  10   1        4.78      -11.68     12.83 o 
   1 -10  -1        4.78       14.36     26.70 o 
   1 -10  -1        4.78        3.35     25.03 o 
   0 -10  -1      177.04      198.96     31.09 o 
   0 -10  -1      177.04      224.47     32.65 o 
  -1 -10   2      302.08      326.93     36.52 o 
  -1 -10   2      302.08      303.06     37.86 o 
   0 -10   2      133.94      191.52     31.83 o 
   0 -10   2      133.94      150.73     30.16 o 
  -1  10  -2      224.43      221.50     22.20 o 
   1 -10   2      224.43      251.81     32.99 o 
   1 -10   2      224.43      216.33     33.10 o 
  -4  -9   2       62.14       60.21     15.40 o 
   4   9  -2       62.14       61.77     16.10 o 
  -4  -9   2       62.14       48.46     30.87 o 
  -3  -9   2      159.62      229.05     33.54 o 
   3   9  -2      164.93      188.18     18.67 o 
  -2  -9   2      184.65      183.94     30.98 o 
  -2  -9   2      179.34      187.69     29.16 o 
  -1  -9   2       50.45       29.34     22.72 o 
  -1  -9   2       50.45       51.02     22.16 o 
   0  -9   2      319.98      418.57     36.93 o 
   0  -9   2      319.98      326.74     34.59 o 
   1  -9   2       15.50        9.48     13.80 o 
  -1   9  -2       15.50       19.00     13.50 o 
   1  -9   2       15.50       25.14     20.23 o 
   1  -9   2       15.50       23.91     22.20 o 
   2  -9   2      818.26      735.86     46.86 o 
  -2   9  -2      818.26      765.47     49.98 o 
   2  -9   2      818.26      789.71     51.40 o 
   2  -9   2      818.26      773.20     50.95 o 
   3  -9   2      157.98      160.36     24.81 o 
  -3   9  -2      157.98      133.73     23.80 o 
   3  -9   2      157.98      149.84     27.89 o 
   3  -9   2      157.98      172.89     25.51 o 
  -4   9  -2       76.35       77.24     22.76 o 
   4  -9   2       76.35       69.32     24.88 o 
   4  -9   2       76.35       70.99     25.96 o 
   4  -9   2       76.35       87.39     23.17 o 
   6   8  -2       30.34       21.61     20.83 o 
  -6  -8   2       30.34       -4.17     29.64 o 
  -6  -8   2       30.34       43.03     21.38 o 
  -5  -8   2       46.20       41.21     28.93 o 
  -5  -8   2       46.20       45.71     18.15 o 
   5   8  -2       46.20       57.42     18.07 o 
   4   8  -2        2.05      -10.45     13.24 o 
  -4  -8   2        2.05        3.09     14.17 o 
  -4  -8   2        2.05        8.70     21.61 o 
  -3  -8   2       42.99       73.26     12.31 o 
   3   8  -2       42.99       56.34     11.31 o 
  -3  -8   2       42.99       53.37     24.40 o 
  -2  -8   2      189.52      186.21     27.97 o 
  -2  -8   2      189.52      247.35     28.26 o 
  -1  -8   2       28.72       15.62     19.41 o 
  -1  -8   2       28.77       25.81     19.00 o 
   0  -8   2       32.48       23.13     20.60 o 
   0  -8   2       32.43       38.71     18.89 o 
  -1   8  -2      392.75      369.14     26.70 o 
   1  -8   2      395.57      383.09     32.76 o 
  -1   8  -2      395.57      411.39     26.78 o 
   1  -8   2      395.57      399.90     32.91 o 
   1  -8   2      395.57      439.09     28.00 o 
   2  -8   2     1144.06     1091.47     61.55 o 
  -2   8  -2     1141.24     1066.51     65.16 o 
   2  -8   2     1141.24     1025.46     63.74 o 
   2  -8   2     1141.24     1099.05     63.07 o 
  -3   8  -2      214.19      252.85     26.66 o 
   3  -8   2      214.79      240.47     26.59 o 
   3  -8   2      214.79      206.66     25.07 o 
   3  -8   2      214.79      268.06     29.64 o 
  -4   8  -2       29.68       38.57     19.30 o 
   4  -8   2       29.08       43.85     21.31 o 
   4  -8   2       29.08       59.02     22.54 o 
   4  -8   2       29.08       31.83     22.02 o 
   5  -8   2      376.65      441.36     38.79 o 
   5  -8   2      376.65      347.35     31.35 o 
   5  -8   2      376.65      340.21     32.99 o 
  -5   8  -2      376.65      341.43     36.00 o 
   5  -8   2      376.65      418.83     37.75 o 
  -7  -7   2      133.61      150.99     27.30 o 
   7   7  -2      133.61       95.91     26.74 o 
   6   7  -2      213.14      245.30     27.30 o 
  -6  -7   2      213.14      263.49     27.78 o 
  -6  -7   2      213.14      260.36     33.02 o 
  -5  -7   2       47.33       52.51     17.89 o 
  -5  -7   2       47.33       68.06     25.10 o 
   5   7  -2       47.33       43.59     16.74 o 
  -4  -7   2      782.63      745.24     44.03 o 
  -4  -7   2      782.63      716.71     47.71 o 
   4   7  -2      782.63      729.10     45.97 o 
  -3  -7   2        0.31       -4.39     17.03 o 
   3   7  -2        0.31       17.81      8.11 o 
  -3  -7   2        0.31       10.56     11.23 o 
   3   7  -2        0.31        9.78      9.33 o 
  -2  -7   2       28.35       44.29     18.33 o 
  -2  -7   2       28.35       48.38      9.15 o 
  -2  -7   2       28.35       37.19     17.63 o 
  -1  -7   2      677.05      691.39     44.52 o 
  -1  -7   2      677.05      609.50     41.24 o 
   0  -7   2        5.97       21.46     16.21 o 
   0  -7   2        5.97        4.31     15.84 o 
  -1   7  -2     1244.90     1203.71     73.37 o 
   1  -7   2     1244.90     1362.95     72.48 o 
   1  -7   2     1244.90     1414.68     70.03 o 
   1  -7   2     1244.90     1250.15     71.63 o 
  -1   7  -2     1244.90     1216.28     73.19 o 
   2  -7   2      238.92      254.15     24.58 o 
   2  -7   2      238.92      284.46     26.66 o 
  -2   7  -2      238.92      242.47     22.87 o 
   2  -7   2      238.92      252.33     23.88 o 
  -3   7  -2      380.44      850.07     57.53 o 
   3  -7   2      493.37      804.55     54.78 o 
   3  -7   2      493.37     1028.10     54.33 o 
  -4   7  -2      129.12        9.78     16.92 o 
   4  -7   2       16.19       28.97     16.59 o 
   4  -7   2       16.19       34.25     19.38 o 
   4  -7   2       16.19       34.07     16.40 o 
   4  -7   2       16.19       31.50     19.56 o 
  -5   7  -2       42.77      163.22     24.73 o 
   5  -7   2      101.73      149.20     25.70 o 
   5  -7   2      101.73      126.44     20.31 o 
   6  -7   2      511.12      460.78     37.75 o 
   6  -7   2      452.16      386.92     39.90 o 
   6  -7   2      452.16      470.04     42.58 o 
  -6   7  -2      452.16      440.25     41.32 o 
   6  -7   2      452.16      443.71     33.47 o 
   7  -7   2       23.73       33.28     25.14 o 
   7  -7   2       37.63       86.95     30.64 o 
  -7   7  -2       37.63       85.80     26.81 o 
   7  -7   2       37.63      100.00     32.17 o 
  -8  -6   2      367.76      424.70     40.05 o 
   8   6  -2      353.86      339.02     37.56 o 
  -8  -6   2      353.86      363.97     32.54 o 
   7   6  -2       58.59       33.92     22.31 o 
  -7  -6   2       58.59       49.87     23.58 o 
  -7  -6   2       58.59       52.06     16.21 o 
  -6  -6   2      212.46      272.37     27.33 o 
  -6  -6   2      229.41      268.51     29.57 o 
   6   6  -2      229.41      219.04     26.29 o 
  -6  -6   2      229.41      184.76     21.12 o 
  -5  -6   2     1353.99     1323.60     73.63 o 
  -5  -6   2     1337.03     1294.11     75.12 o 
  -5  -6   2     1337.03     1300.81     74.04 o 
   5   6  -2     1337.03     1268.19     77.69 o 
   4   6  -2     1389.88     1654.40     96.32 o 
  -4  -6   2     1572.53     1605.42     90.56 o 
  -4  -6   2     1572.53     1773.41     91.67 o 
   3   6  -2      573.61      367.99     24.84 o 
  -3  -6   2      390.96      351.62     25.25 o 
   3   6  -2      390.96      402.31     24.40 o 
  -3  -6   2      390.96      428.35     31.20 o 
  -2  -6   2      141.10      864.61     45.74 o 
  -2  -6   2      465.91      784.88     50.13 o 
  -1  -6   2     1338.12      880.12     50.76 o 
  -1  -6   2     1013.31      870.45     50.21 o 
   0   6  -2       55.90      201.27     14.50 o 
   0  -6   2       55.90      196.40     15.28 o 
   1  -6   2     1415.18     1398.47     74.97 o 
   1  -6   2     1415.18     1388.20     75.35 o 
  -1   6  -2     1415.18     1449.12     79.99 o 
  -1   6  -2     1415.18     1388.87     78.69 o 
  -1   6  -2     1415.18     1320.81     78.73 o 
   1  -6   2     1415.18     1382.92     75.87 o 
   1  -6   2     1415.18     1390.32     74.79 o 
   2  -6   2        3.99        5.36     12.83 o 
   2  -6   2        3.99        4.46      7.40 o 
  -2   6  -2        3.99       -8.96      8.96 o 
  -2   6  -2        3.99       -1.23      8.85 o 
   2  -6   2        3.99       25.10     13.39 o 
   2  -6   2        3.99       22.69     14.84 o 
   2  -6   2        3.99        8.48      7.25 o 
   3  -6   2      356.16      320.72     25.70 o 
  -3   6  -2      356.16      325.74     26.07 o 
  -3   6  -2      356.16      361.96     29.01 o 
   3  -6   2      356.16      395.28     29.16 o 
   4  -6   2      136.62      280.00     25.33 o 
   4  -6   2      136.62      209.34     24.62 o 
  -4   6  -2      136.62      179.74     22.76 o 
   4  -6   2      136.62      179.66     20.23 o 
   4  -6   2      136.62      209.34     24.62 o 
  -5   6  -2      363.91      287.96     32.54 o 
   5  -6   2      363.91      369.18     30.94 o 
   5  -6   2      363.91      333.29     33.54 o 
   5  -6   2      363.91      412.65     34.85 o 
   5  -6   2      363.91      354.08     27.78 o 
   6  -6   2      885.16      842.75     58.09 o 
   6  -6   2      885.16      760.63     52.85 o 
   6  -6   2      885.16      778.48     59.95 o 
   6  -6   2      885.16      885.70     49.80 o 
  -6   6  -2      885.16      840.55     57.79 o 
  -7   6  -2        1.45       21.09     23.54 o 
   7  -6   2        1.45        5.17     22.69 o 
   7  -6   2        1.45        7.03     30.38 o 
   7  -6   2        1.45       53.59     29.08 o 
   8   5  -2      115.43      125.70     29.49 o 
  -8  -5   2      115.43      132.51     24.32 o 
  -8  -5   2      115.43      122.58     29.71 o 
  -7  -5   2        1.94        3.46     15.62 o 
  -7  -5   2        1.94       12.64     22.13 o 
   7   5  -2        1.94        4.24     20.90 o 
  -6  -5   2      401.08      349.28     31.05 o 
  -6  -5   2      401.08      334.78     30.76 o 
   6   5  -2      401.08      284.54     29.53 o 
  -6  -5   2      401.08      326.19     26.14 o 
  -5  -5   2     2119.66     2025.03    109.82 o 
  -5  -5   2     2119.66     2084.31    112.57 o 
   5   5  -2     2119.66     2065.01    119.79 o 
  -5  -5   2     2119.66     2093.24    119.04 o 
  -4  -5   2      389.72      448.54     29.45 o 
  -4  -5   2      389.72      406.48     30.64 o 
  -4  -5   2      389.72      467.54     27.52 o 
   4   5  -2      389.72      394.99     27.67 o 
   4   5  -2      389.72      387.10     29.38 o 
   4   5  -2      389.72      386.84     28.64 o 
   3   5  -2     2417.90     2344.00    132.80 o 
  -3  -5   2     2417.90     2240.95    132.95 o 
  -3  -5   2     2417.90     2447.20    125.03 o 
   3   5  -2     2417.90     2397.22    134.33 o 
   3   5  -2     2417.90     2443.26    132.47 o 
  -3  -5   2     2417.90     2307.89    124.47 o 
  -3  -5   2     2417.90     2341.51    123.02 o 
  -2  -5   2     1225.97     1198.95     68.95 o 
  -2  -5   2     1225.97     1349.86     68.09 o 
   2   5  -2     1225.97     1349.41     73.08 o 
  -2  -5   2     1225.97     1212.52     67.68 o 
  -2  -5   2     1225.97     1229.29     68.91 o 
  -1  -5   2        5.79        3.27      5.69 o 
  -1  -5   2        5.79        8.81      6.88 o 
   1   5  -2        5.79        7.96      4.98 o 
  -1  -5   2        5.79      -10.49     10.49 o 
  -1  -5   2        5.79       -8.52     11.57 o 
   0  -5   2     7613.72     7815.03    400.23 o 
   0  -5   2     7747.49     8473.09    409.23 o 
   0  -5   2     7747.49     7905.96    396.81 o 
   0   5  -2     7747.49     7892.16    442.48 o 
   0  -5   2     7747.49     7398.58    408.86 o 
   1  -5   2     2074.51     2015.10    101.04 o 
   1  -5   2     1940.74     1965.90    102.68 o 
   1  -5   2     1940.74     1967.20    101.71 o 
   1  -5   2     1940.74     1827.07    102.27 o 
  -1   5  -2     1940.74     1976.35    108.74 o 
  -1   5  -2     1940.74     1795.98    108.70 o 
  -1   5  -2     1940.74     2021.39    110.23 o 
  -2   5  -2      373.29      758.88     42.51 o 
  -2   5  -2      578.72      708.94     43.07 o 
   2  -5   2      578.72      759.93     41.80 o 
   2  -5   2      578.72      597.56     39.68 o 
   3  -5   2     1397.65     1133.64     66.94 o 
  -3   5  -2     1192.22     1132.49     70.51 o 
  -3   5  -2     1192.22     1282.70     69.80 o 
   3  -5   2     1192.22     1115.31     70.77 o 
   3  -5   2     1192.22     1208.95     69.99 o 
  -3   5  -2     1192.22     1248.59     70.44 o 
   3  -5   2     1192.22     1173.54     63.59 o 
   3  -5   2     1192.22     1127.06     65.16 o 
   4  -5   2     1044.30     1317.58     77.06 o 
   4  -5   2     1240.88     1234.35     74.34 o 
  -4   5  -2     1240.88     1640.46     84.79 o 
  -4   5  -2     1240.88     1422.16     83.79 o 
   5  -5   2      266.18       52.33     20.31 o 
  -5   5  -2       69.60       86.35     17.37 o 
   5  -5   2       69.60       64.52     22.20 o 
   5  -5   2       69.60       99.96     21.12 o 
  -5   5  -2       69.60       58.09     18.37 o 
   5  -5   2       69.60       91.93     14.80 o 
  -6   5  -2      162.42      205.88     25.25 o 
   6  -5   2      162.42      235.00     33.06 o 
  -6   5  -2      162.42      211.46     26.44 o 
   6  -5   2      162.42      212.46     29.79 o 
   6  -5   2      162.42      203.46     20.75 o 
   7  -5   2       82.25      119.04     32.91 o 
  -7   5  -2       82.25       89.29     25.77 o 
  -7   5  -2       82.25       70.25     22.13 o 
   7  -5   2       82.25      102.12     28.97 o 
   8  -5   2        8.74       22.35     31.83 o 
   8  -5   2        8.74       16.70     30.09 o 
  -8   5  -2        8.74       11.38     22.98 o 
  -8   5  -2        8.74       12.16     24.32 o 
  -9  -4   2       25.26        3.83     21.64 o 
   9   4  -2       26.81       31.02     27.04 o 
  -9  -4   2       26.81       20.23     29.12 o 
  -8  -4   2        2.28      -17.70     17.70 o 
  -8  -4   2        0.73      -16.10     23.91 o 
   8   4  -2        0.73       -8.52     21.98 o 
  -7  -4   2       28.82        9.33     21.46 o 
  -7  -4   2       31.12       40.39     16.62 o 
   7   4  -2       31.12       23.32     20.79 o 
   7   4  -2       31.12       50.95     19.64 o 
   6   4  -2        3.95        7.40     14.91 o 
  -6  -4   2        1.65       -2.45     13.72 o 
   6   4  -2        1.65       -2.19     16.10 o 
  -6  -4   2        1.65        6.99     17.00 o 
  -6  -4   2        1.65       14.88     17.44 o 
   5   4  -2       10.53       41.99     14.91 o 
   5   4  -2       28.36       30.46     13.80 o 
  -5  -4   2       28.36       40.69     16.10 o 
  -5  -4   2       28.36       79.14     16.74 o 
  -5  -4   2       28.36       23.84     12.72 o 
   4   4  -2     2371.92     2283.38    133.21 o 
   4   4  -2     2354.09     2457.28    132.73 o 
   4   4  -2     2354.09     2437.91    134.70 o 
  -4  -4   2     2354.09     2298.11    121.42 o 
  -4  -4   2     2354.09     2279.14    124.96 o 
  -4  -4   2     2354.09     2260.77    133.84 o 
  -4  -4   2     2354.09     2394.39    133.81 o 
  -3  -4   2     1776.17     1775.38    102.42 o 
   3   4  -2     1776.17     1835.70    103.09 o 
   3   4  -2     1776.17     1877.13    101.53 o 
  -3  -4   2     1776.17     1747.78     93.98 o 
  -3  -4   2     1776.17     1764.56     95.65 o 
   3   4  -2     1776.17     1777.61    101.82 o 
  -2  -4   2       71.06       51.40      5.43 o 
   2   4  -2       71.06       77.61      6.47 o 
  -2  -4   2       71.06       45.45      8.22 o 
   2   4  -2       71.06       49.87      7.10 o 
  -2  -4   2       71.06       56.90      8.00 o 
   2   4  -2       71.06       41.65      5.84 o 
  -2  -4   2       71.06       20.31     10.60 o 
  -2  -4   2       71.06       45.59      5.47 o 
  -2  -4   2       71.06       42.32     11.12 o 
  -1  -4   2      888.16      767.74     42.28 o 
  -1  -4   2      888.16      741.00     43.51 o 
   1   4  -2      888.16      871.38     45.71 o 
  -1  -4   2      888.16      770.75     42.58 o 
  -1  -4   2      888.16      795.44     44.07 o 
   0  -4   2    11142.98    11494.39    548.80 o 
   0  -4   2    11142.98    10362.75    567.47 o 
   0  -4   2    11142.98    10584.70    567.55 o 
   0   4  -2    11142.98    11097.02    614.22 o 
   0  -4   2    11142.98    11083.22    567.51 o 
   0  -4   2    11142.98    11204.35    553.82 o 
  -1   4  -2     1188.11     1348.41     70.62 o 
   1  -4   2     1188.11     1074.44     70.99 o 
   1  -4   2     1188.11     1260.60     66.94 o 
   1  -4   2     1188.11     1207.76     66.49 o 
   1  -4   2     1188.11     1292.10     65.79 o 
  -1   4  -2     1188.11     1343.17     71.70 o 
   1  -4   2     1188.11     1242.98     66.16 o 
  -1   4  -2     1188.11     1213.19     70.62 o 
   2  -4   2     1167.64     1187.75     65.42 o 
  -2   4  -2     1167.64     1307.46     70.14 o 
   2  -4   2     1167.64     1157.93     71.18 o 
   2  -4   2     1167.64     1176.48     66.23 o 
  -2   4  -2     1167.64     1143.79     70.44 o 
  -2   4  -2     1167.64     1271.50     71.03 o 
   2  -4   2     1167.64     1248.07     64.34 o 
   2  -4   2     1167.64     1240.34     70.73 o 
   3  -4   2     2868.83     2595.74    147.49 o 
  -3   4  -2     2868.83     3000.95    157.24 o 
   3  -4   2     2868.83     2731.55    141.51 o 
  -3   4  -2     2868.83     2732.85    158.02 o 
   3  -4   2     2868.83     2796.00    144.15 o 
  -3   4  -2     2868.83     2887.78    158.80 o 
   3  -4   2     2868.83     2691.35    159.69 o 
  -4   4  -2       18.41       43.59     13.80 o 
   4  -4   2       18.41       53.63     17.52 o 
   4  -4   2       18.41       56.23     16.85 o 
  -4   4  -2       18.41       39.31     12.68 o 
  -4   4  -2       18.41       57.75     11.94 o 
   4  -4   2       18.41       33.36     10.26 o 
  -5   4  -2     2505.38     2416.86    136.89 o 
   5  -4   2     2505.38     2394.36    120.68 o 
   5  -4   2     2505.38     2263.30    139.24 o 
  -5   4  -2     2505.38     2452.41    137.08 o 
   5  -4   2     2505.38     2193.31    128.19 o 
   6  -4   2      146.00      312.58     31.13 o 
  -6   4  -2      178.07      196.10     24.40 o 
   6  -4   2      178.07      197.18     17.89 o 
  -6   4  -2      178.07      167.54     24.28 o 
   7  -4   2       33.19       -6.40     24.88 o 
  -7   4  -2        1.13       -1.19     19.41 o 
   7  -4   2        1.13        8.59     27.15 o 
  -7   4  -2        1.13      -11.38     18.74 o 
  -8   4  -2      197.52      183.83     27.85 o 
  -8   4  -2      198.07      205.06     30.72 o 
   8  -4   2      198.07      221.50     38.27 o 
   8  -4   2      198.07      242.25     35.92 o 
  -9  -3   2      209.96      236.82     35.48 o 
   9   3  -2      209.41      183.57     33.99 o 
   9   3  -2      209.41      243.48     34.40 o 
  -9  -3   2      209.41      172.11     29.23 o 
  -8  -3   2       26.25       15.36     19.78 o 
  -8  -3   2       26.25       -3.01     24.17 o 
   8   3  -2       26.25       25.07     23.84 o 
   8   3  -2       26.25       19.15     19.52 o 
   7   3  -2       48.30       59.65     21.20 o 
  -7  -3   2       48.30       49.13     21.24 o 
  -7  -3   2       48.30       60.02     18.15 o 
   7   3  -2       48.30       30.79     19.08 o 
   6   3  -2      546.88      508.34     37.64 o 
  -6  -3   2      546.88      542.63     37.78 o 
   6   3  -2      546.88      468.58     37.93 o 
  -6  -3   2      546.88      518.90     38.12 o 
   5   3  -2      427.99      534.78     32.50 o 
  -5  -3   2      427.99      517.15     35.48 o 
   5   3  -2      427.99      499.08     35.78 o 
  -5  -3   2      427.99      478.22     34.92 o 
   5   3  -2      427.99      521.88     36.04 o 
  -5  -3   2      427.99      562.30     32.61 o 
  -4  -3   2     1492.32     1432.57     79.59 o 
   4   3  -2     1492.32     1475.08     85.31 o 
  -4  -3   2     1492.32     1419.55     84.98 o 
   4   3  -2     1492.32     1570.35     83.97 o 
   4   3  -2     1492.32     1413.12     84.42 o 
  -4  -3   2     1492.32     1430.41     76.50 o 
   3   3  -2      125.44      128.90     11.83 o 
  -3  -3   2      130.70      124.14     12.35 o 
  -3  -3   2      130.70      122.95     11.86 o 
   3   3  -2      130.70      112.01     11.27 o 
  -3  -3   2      130.70      122.39     11.27 o 
  -3  -3   2      130.70      119.75     12.42 o 
   3   3  -2      130.70      107.51     11.19 o 
   2   3  -2      218.86      235.18     15.51 o 
  -2  -3   2      213.60      230.39     15.99 o 
  -2  -3   2      213.60      242.44     16.96 o 
  -2  -3   2      213.60      223.73     15.55 o 
   2   3  -2      213.60      245.45     16.18 o 
   2   3  -2      213.60      252.74     15.43 o 
  -1  -3   2     5994.90     6242.26    318.45 o 
  -1  -3   2     6007.14     6150.59    318.49 o 
  -1  -3   2     6007.14     6346.28    308.37 o 
  -1  -3   2     6007.14     5988.22    345.30 o 
   1   3  -2     6007.14     6188.33    344.63 o 
  -1  -3   2     6007.14     6016.07    310.79 o 
  -1  -3   2     6007.14     6094.32    344.93 o 
   0  -3   2      999.92      995.78     55.90 o 
   0  -3   2      987.68      932.11     55.82 o 
   0  -3   2      987.68      963.65     51.95 o 
   0  -3   2      987.68      980.68     51.92 o 
   0  -3   2      987.68     1011.21     52.36 o 
   0  -3   2      987.68     1017.87     51.77 o 
   0   3  -2      987.68      970.97     56.12 o 
   1  -3   2     8076.42     8420.81    430.43 o 
   1  -3   2     8217.61     8774.77    482.49 o 
   1  -3   2     8217.61     8426.72    445.90 o 
   1  -3   2     8217.61     8526.61    482.75 o 
  -1   3  -2     8217.61     8714.53    482.61 o 
   1  -3   2     8217.61     8564.58    434.74 o 
  -1   3  -2     8217.61     8497.60    478.44 o 
  -1   3  -2     8217.61     8956.63    478.29 o 
   2  -3   2      159.95       24.40      7.36 o 
   2  -3   2       18.76       19.12      8.81 o 
   2  -3   2       18.76       26.85      8.89 o 
  -2   3  -2       18.76       24.62      6.55 o 
   2  -3   2       18.76       14.02      6.84 o 
  -2   3  -2       18.76       23.09      7.44 o 
  -2   3  -2       18.76       37.90      8.44 o 
  -3   3  -2      560.36      562.04     37.97 o 
  -3   3  -2      560.36      654.57     35.59 o 
   3  -3   2      560.36      625.67     40.98 o 
   3  -3   2      560.36      587.66     33.47 o 
  -4   3  -2     4933.58     4693.70    243.07 o 
  -4   3  -2     4933.58     4840.82    263.41 o 
   4  -3   2     4933.58     4869.42    233.77 o 
   4  -3   2     4933.58     4438.06    244.22 o 
   4  -3   2     4933.58     4564.24    264.94 o 
  -4   3  -2     4933.58     4426.01    261.33 o 
  -5   3  -2     1938.96     1774.19    107.55 o 
  -5   3  -2     1938.96     1910.90    107.92 o 
   5  -3   2     1938.96     1909.07     94.27 o 
   5  -3   2     1938.96     1831.72    105.99 o 
  -5   3  -2     1938.96     1833.06     99.59 o 
   5  -3   2     1938.96     1679.43    101.15 o 
   5  -3   2     1938.96     1804.05    110.23 o 
   6  -3   2      147.73      181.93     26.93 o 
  -6   3  -2      147.73      164.93     21.05 o 
  -6   3  -2      147.73      199.11     22.39 o 
  -6   3  -2      147.73      163.56     23.13 o 
   6  -3   2      147.73      159.06     28.71 o 
   6  -3   2      147.73      189.74     16.62 o 
  -7   3  -2       20.51       17.89     18.48 o 
   7  -3   2       20.51       17.40     26.18 o 
  -7   3  -2       20.51       -8.52     18.56 o 
   7  -3   2       20.51       52.29     24.88 o 
  -7   3  -2       20.51       -0.67     19.19 o 
  -8   3  -2      619.95      588.78     47.57 o 
   8  -3   2      619.95      634.52     49.61 o 
  -8   3  -2      619.95      542.41     45.41 o 
   8  -3   2      619.95      613.85     53.89 o 
  -9   3  -2        1.78      -16.55     22.35 o 
   9  -3   2        1.78       22.61     34.55 o 
   9  -3   2        1.78       71.25     33.88 o 
   9   2  -2      138.44      170.44     31.39 o 
   9   2  -2      138.44      172.89     30.87 o 
  -9  -2   2      138.44      164.90     32.35 o 
  -9  -2   2      138.44      120.87     28.71 o 
   8   2  -2      460.08      480.71     40.72 o 
   8   2  -2      460.08      476.25     41.43 o 
  -8  -2   2      460.08      446.87     39.50 o 
  -8  -2   2      460.08      431.17     40.95 o 
   7   2  -2      253.64      261.07     28.52 o 
  -7  -2   2      253.64      272.41     27.93 o 
   7   2  -2      253.64      282.68     29.34 o 
  -7  -2   2      253.64      274.46     29.83 o 
   6   2  -2     1714.78     1575.56     98.70 o 
   6   2  -2     1714.78     1652.58     99.96 o 
  -6  -2   2     1714.78     1658.86     93.64 o 
   6   2  -2     1714.78     1882.56     92.45 o 
  -6  -2   2     1714.78     1590.66     99.41 o 
   5   2  -2        3.23       -5.36     12.35 o 
   5   2  -2        3.23       -1.75     12.12 o 
   5   2  -2        3.23       16.07     11.57 o 
  -5  -2   2        3.23        2.34     12.94 o 
  -5  -2   2        3.23        1.41     12.05 o 
   4   2  -2      149.49      185.02     16.77 o 
  -4  -2   2      149.49      153.74     16.66 o 
  -4  -2   2      149.49      205.10     17.03 o 
   4   2  -2      149.49      168.02     16.81 o 
   4   2  -2      149.49      163.04     17.22 o 
  -4  -2   2      149.49      176.05     15.06 o 
   3   2  -2     1083.65     1163.32     63.48 o 
   3   2  -2     1083.65     1109.84     64.41 o 
  -3  -2   2     1083.65     1116.50     64.52 o 
  -3  -2   2     1083.65     1091.13     60.02 o 
   3   2  -2     1083.65     1039.18     59.32 o 
  -3  -2   2     1083.65     1100.58     57.35 o 
   3   2  -2     1083.65     1092.10     63.71 o 
  -2  -2   2      565.86      663.35     37.30 o 
  -2  -2   2      565.86      668.63     36.30 o 
  -2  -2   2      565.86      679.56     39.87 o 
   2   2  -2      565.86      725.12     39.46 o 
   2   2  -2      565.86      675.92     39.68 o 
   2   2  -2      565.86      684.77     39.98 o 
  -2  -2   2      565.86      654.79     40.13 o 
  -1  -2   2      362.20      379.11     20.53 o 
  -1  -2   2      362.20      340.28     21.68 o 
  -1  -2   2      362.20      375.09     20.53 o 
   1   2  -2      362.20      376.17     21.38 o 
   1   2  -2      362.20      358.13     21.72 o 
  -1  -2   2      362.20      347.24     20.42 o 
  -1  -2   2      362.20      357.65     22.02 o 
   1   2  -2      362.20      363.38     21.46 o 
   0  -2   2     1273.84     1284.48     69.99 o 
   0  -2   2     1273.84     1293.37     68.54 o 
   0   2  -2     1273.84     1327.55     75.75 o 
   0  -2   2     1273.84     1253.02     75.68 o 
   0   2  -2     1273.84     1362.09     74.94 o 
   0   2  -2     1273.84     1416.28     74.90 o 
   0  -2   2     1273.84     1387.68     68.28 o 
   1  -2   2    16556.00    17197.18    975.62 o 
   1  -2   2    19376.69    17440.29    868.96 o 
  -1   2  -2    19376.69    17856.58    967.29 o 
  -1   2  -2    19376.69    17172.48    975.81 o 
   2  -2   2     3042.16      220.68     18.22 o 
  -2   2  -2      221.47      233.18     16.88 o 
  -2   2  -2      221.47      220.38     16.10 o 
   2  -2   2      221.47      224.96     16.66 o 
  -2   2  -2      221.47      201.57     14.99 o 
  -3   2  -2        1.57      389.82     24.66 o 
   3  -2   2      110.90      307.67     23.54 o 
  -4   2  -2     7090.02     6893.85    356.01 o 
   4  -2   2     6980.69     6607.94    386.84 o 
   4  -2   2     6980.69     7021.22    381.79 o 
  -4   2  -2     6980.69     7062.62    385.32 o 
   4  -2   2     6980.69     6536.50    356.61 o 
  -4   2  -2     6980.69     6846.14    382.49 o 
   5  -2   2     1191.71     1611.19     83.79 o 
  -5   2  -2     1287.62     1352.76     81.63 o 
   5  -2   2     1287.62     1443.43     87.36 o 
  -5   2  -2     1287.62     1364.88     87.84 o 
   5  -2   2     1287.62     1714.61     91.89 o 
  -5   2  -2     1287.62     1419.51     87.43 o 
  -6   2  -2     2555.89     2281.90    133.58 o 
   6  -2   2     2459.98     2204.10    126.18 o 
   6  -2   2     2459.98     2275.02    132.91 o 
  -6   2  -2     2459.98     2319.94    124.66 o 
  -6   2  -2     2459.98     2350.55    134.44 o 
   6  -2   2     2459.98     2275.57    137.27 o 
  -7   2  -2      969.56     1042.75     68.32 o 
  -7   2  -2      969.56     1012.59     64.00 o 
   7  -2   2      969.56     1155.36     67.54 o 
  -7   2  -2      969.56      951.90     67.09 o 
   7  -2   2      969.56     1161.90     73.63 o 
   8  -2   2       13.07       26.14     26.40 o 
  -8   2  -2       13.07       20.71     22.43 o 
   8  -2   2       13.07       13.80     29.83 o 
  -8   2  -2       13.07       21.57     22.13 o 
  -8   2  -2       13.07       27.41     20.49 o 
  -9   2  -2      489.60      537.65     48.64 o 
   9  -2   2      489.60      725.01     53.59 o 
  -9   2  -2      489.60      534.45     49.98 o 
   9  -2   2      489.60      658.40     58.42 o 
 -10  -1   2      378.13      366.91     44.07 o 
 -10  -1   2      378.13      379.81     43.51 o 
  10   1  -2      378.13      420.98     45.93 o 
  -9  -1   2       22.33       22.02     26.52 o 
  -9  -1   2       22.33        2.86     25.25 o 
   9   1  -2       22.33      -13.76     25.55 o 
   9   1  -2       22.33       18.52     24.51 o 
   8   1  -2       20.26       55.93     21.35 o 
   8   1  -2       21.88       41.02     21.50 o 
   8   1  -2       21.88       13.17     22.46 o 
  -8  -1   2       21.88       13.80     21.83 o 
  -8  -1   2       21.88        0.04     22.35 o 
  -7  -1   2     3974.56     3698.40    197.40 o 
   7   1  -2     3972.94     3766.72    213.21 o 
   7   1  -2     3972.94     3539.75    196.14 o 
  -7  -1   2     3972.94     3800.26    212.83 o 
   7   1  -2     3972.94     3596.02    210.60 o 
   6   1  -2      253.75      668.74     45.67 o 
  -6  -1   2      484.32      594.36     44.14 o 
  -6  -1   2      484.32      633.82     45.78 o 
  -6  -1   2      484.32      632.70     43.66 o 
   6   1  -2      484.32      779.67     45.41 o 
  -5  -1   2     4710.25     4346.98    229.90 o 
   5   1  -2     4479.68     4552.45    248.72 o 
  -5  -1   2     4479.68     4309.90    248.35 o 
   5   1  -2     4479.68     4108.67    229.16 o 
   5   1  -2     4479.68     4276.40    246.04 o 
  -5  -1   2     4479.68     4600.69    245.64 o 
  -4  -1   2      454.92      602.28     37.78 o 
  -4  -1   2      487.83      566.21     35.89 o 
   4   1  -2      487.83      579.86     37.41 o 
  -4  -1   2      487.83      566.36     35.29 o 
   4   1  -2      487.83      578.55     36.85 o 
   4   1  -2      487.83      596.93     34.92 o 
   3   1  -2     2269.48     2351.48    123.99 o 
  -3  -1   2     2236.57     2342.03    124.03 o 
  -3  -1   2     2236.57     2356.61    132.32 o 
  -3  -1   2     2236.57     2372.82    118.52 o 
   3   1  -2     2236.57     2347.91    132.88 o 
  -3  -1   2     2236.57     2256.46    134.10 o 
   3   1  -2     2236.57     2447.54    134.14 o 
  -2  -1   2    22631.67    24010.85   1161.38 o 
  -2  -1   2    22631.67    22999.41   1203.63 o 
   2   1  -2    22631.67    23506.45   1302.78 o 
   2   1  -2    22631.67    22986.36   1201.62 o 
  -2  -1   2    22631.67    22752.81   1302.00 o 
   2   1  -2    22631.67    23316.38   1290.06 o 
  -1  -1   2     7025.72     6892.51    359.96 o 
   1   1  -2     7025.72     7139.97    369.18 o 
  -1  -1   2     7025.72     6879.46    369.07 o 
   1   1  -2     7025.72     7505.54    396.18 o 
   1   1  -2     7025.72     7429.86    396.47 o 
  -1  -1   2     7025.72     6977.90    399.41 o 
  -1  -1   2     7025.72     6758.15    399.75 o 
  -1  -1   2     7025.72     7346.44    355.94 o 
   1   1  -2     7025.72     7198.95    399.64 o 
   1   1  -2     7025.72     7071.91    359.66 o 
   0   1  -2       68.63      120.12      7.88 o 
   0  -1   2       68.63      100.00      7.51 o 
   0   1  -2       68.63       90.78      7.36 o 
   0   1  -2       68.63      103.80      7.55 o 
   0   1  -2       68.63      106.32      7.36 o 
   1  -1   2     4400.97     4669.60    245.00 o 
  -1   1  -2     4400.97     4190.00    242.85 o 
  -1   1  -2     4400.97     4610.50    245.04 o 
   1  -1   2     4400.97     4287.03    226.33 o 
   1  -1   2     4400.97     4403.14    245.41 o 
   1  -1   2     4400.97     3818.86    242.51 o 
  -1   1  -2     4400.97     4435.94    226.45 o 
   2  -1   2     2234.38     2208.63    120.46 o 
  -2   1  -2     2234.38     2295.10    120.38 o 
  -2   1  -2     2234.38     2327.53    129.98 o 
   2  -1   2     2234.38     2337.01    128.75 o 
   2  -1   2     2234.38     2256.31    130.98 o 
  -2   1  -2     2234.38     2276.91    129.31 o 
   3  -1   2        0.48        2.49     11.05 o 
  -3   1  -2        0.48       10.19      7.81 o 
   3  -1   2        0.48        1.97      9.26 o 
  -3   1  -2        0.48       26.14      7.25 o 
  -3   1  -2        0.48        0.11      7.55 o 
   3  -1   2        0.48        6.81      7.21 o 
   4  -1   2      453.17      433.85     28.93 o 
  -4   1  -2      453.17      414.33     27.85 o 
   4  -1   2      453.17      411.13     31.09 o 
  -4   1  -2      453.17      427.97     28.71 o 
  -4   1  -2      453.17      415.14     29.71 o 
   4  -1   2      453.17      389.22     29.42 o 
  -5   1  -2     2519.16     2551.52    134.14 o 
   5  -1   2     2519.16     2405.74    146.27 o 
  -5   1  -2     2519.16     2534.64    144.18 o 
   5  -1   2     2519.16     2500.12    134.92 o 
  -5   1  -2     2519.16     2564.28    143.66 o 
   5  -1   2     2519.16     2406.74    142.77 o 
   6  -1   2      727.45      696.89     52.03 o 
   6  -1   2      727.45      675.06     47.34 o 
  -6   1  -2      727.45      757.40     48.27 o 
  -6   1  -2      727.45      702.47     45.71 o 
   6  -1   2      727.45      680.42     47.42 o 
  -6   1  -2      727.45      723.81     48.16 o 
   7  -1   2        0.88      565.91     43.85 o 
   7  -1   2      113.77      418.57     39.09 o 
   7  -1   2      113.77      569.74     41.43 o 
   8  -1   2      217.64      126.59     29.12 o 
  -8   1  -2      104.75      155.00     26.59 o 
   8  -1   2      104.75      112.31     32.47 o 
  -8   1  -2      104.75      123.99     25.25 o 
   9  -1   2      630.15      613.99     57.23 o 
  -9   1  -2      639.25      603.58     49.20 o 
  -9   1  -2      639.25      587.96     47.79 o 
   9  -1   2      639.25      630.69     51.51 o 
 -10   0   2       25.46       10.15     30.31 o 
 -10   0   2       16.36       29.79     26.96 o 
  10   0  -2       16.36       14.65     30.94 o 
  -9   0   2      228.32      262.82     35.18 o 
   9   0  -2      228.32      299.34     34.14 o 
   9   0  -2      228.32      255.56     36.63 o 
  -9   0   2      228.32      236.19     32.47 o 
  -8   0   2        2.23      -21.38     21.38 o 
   8   0  -2        2.23      -18.67     22.28 o 
   8   0  -2        2.23       -2.08     19.00 o 
   8   0  -2        2.23       -3.50     20.97 o 
  -8   0   2        2.23      -20.68     21.27 o 
   7   0  -2        2.88        7.18     17.03 o 
  -7   0   2        2.88        1.49     17.00 o 
   7   0  -2        2.88       -3.61     16.36 o 
  -7   0   2        2.88        1.60     15.81 o 
   7   0  -2        2.88        2.64     18.45 o 
  -7   0   2        2.88       -4.39     18.00 o 
   6   0  -2     2709.03     2457.50    138.08 o 
  -6   0   2     2709.03     2523.03    147.05 o 
   6   0  -2     2709.03     2567.51    149.39 o 
   6   0  -2     2709.03     2509.27    147.46 o 
  -6   0   2     2709.03     2611.39    138.46 o 
  -6   0   2     2709.03     2677.37    149.50 o 
  -5   0   2     5597.46     5418.40    316.18 o 
  -5   0   2     5597.46     5627.70    292.42 o 
  -5   0   2     5597.46     5633.17    313.21 o 
   5   0  -2     5597.46     5549.87    313.47 o 
   5   0  -2     5597.46     5754.74    316.63 o 
   5   0  -2     5597.46     5514.95    292.46 o 
  -4   0   2     4318.56     4685.22    264.01 o 
   4   0  -2     4318.56     4652.30    263.78 o 
  -4   0   2     4318.56     4796.82    261.29 o 
   4   0  -2     4318.56     4532.15    243.85 o 
   4   0  -2     4318.56     4476.14    261.25 o 
  -4   0   2     4318.56     4813.78    243.92 o 
  -3   0   2     3123.82     3342.39    172.34 o 
   3   0  -2     3123.82     3223.83    184.68 o 
   3   0  -2     3123.82     3185.63    172.41 o 
  -3   0   2     3123.82     3407.69    184.68 o 
  -3   0   2     3123.82     3180.61    186.62 o 
   3   0  -2     3123.82     3407.69    186.58 o 
  -2   0   2    15289.00    15697.82    894.70 o 
  -2   0   2    15562.54    15950.48    886.63 o 
   2   0  -2    15562.54    15603.54    826.23 o 
   2   0  -2    15562.54    16173.77    886.89 o 
  -2   0   2    15562.54    16666.56    803.77 o 
   2   0  -2    15562.54    16012.25    894.44 o 
  -2   0   2    15562.54    15741.26    826.12 o 
   1   0  -2      304.34       29.64      4.24 o 
  -1   0   2       30.80       42.36      4.57 o 
  -1   0   2       30.80       36.22      4.72 o 
   1   0  -2       30.80       46.04      4.98 o 
  -1   0   2       30.80       36.33      4.28 o 
   1   0  -2       30.80       29.83      4.09 o 
  -1   0   2       30.80       39.46      4.43 o 
   1   0  -2       30.80       27.93      4.24 o 
   0   0   2     2719.27     4249.73    216.89 o 
   0   0  -2     2936.28     3409.74    216.44 o 
   0   0   2     2936.28     3731.76    200.00 o 
   0   0   2     2936.28     3581.33    214.58 o 
   0   0  -2     2936.28     3940.95    200.12 o 
   0   0  -2     2936.28     3983.16    216.63 o 
   0   0   2     2936.28     3486.61    216.37 o 
   0   0  -2     2936.28     4064.27    214.81 o 
  -1   0  -2     1528.54     1315.83     75.83 o 
   1   0   2     1311.54     1389.69     75.20 o 
  -1   0  -2     1311.54     1308.50     70.36 o 
  -1   0  -2     1311.54     1268.08     75.75 o 
   1   0   2     1311.54     1347.37     76.50 o 
   1   0   2     1311.54     1290.54     70.18 o 
  -1   0  -2     1311.54     1353.28     75.49 o 
  -2   0  -2       96.89      193.38     15.81 o 
  -2   0  -2      149.60      273.56     16.07 o 
  -2   0  -2      149.60      172.41     15.58 o 
   2   0   2      149.60      279.22     15.99 o 
   3   0   2     3081.52     2986.67    171.44 o 
   3   0   2     3028.81     2953.39    160.51 o 
  -3   0  -2     3028.81     3080.95    160.43 o 
  -3   0  -2     3028.81     3051.19    171.85 o 
  -3   0  -2     3028.81     3147.77    173.15 o 
   3   0   2     3028.81     3073.55    174.68 o 
  -4   0  -2     1060.96     1098.79     60.10 o 
  -4   0  -2     1060.96     1048.92     63.74 o 
   4   0   2     1060.96     1059.11     66.05 o 
   5   0   2     2158.68     2035.59    121.94 o 
   5   0   2     2158.68     2099.52    125.10 o 
   5   0   2     2158.68     2047.20    114.95 o 
  -5   0  -2     2158.68     2197.18    122.39 o 
  -5   0  -2     2158.68     2135.26    122.80 o 
  -5   0  -2     2158.68     2166.20    114.58 o 
  -6   0  -2      133.60      149.98     18.30 o 
   6   0   2      133.60      149.54     22.50 o 
   6   0   2      133.60      135.93     19.64 o 
   6   0   2      133.60      140.05     23.24 o 
  -6   0  -2      133.60      132.17     20.68 o 
  -6   0  -2      133.60      149.91     19.12 o 
   7   0   2      315.65      263.60     28.49 o 
   7   0   2      315.65      345.19     32.06 o 
  -7   0  -2      315.65      264.64     29.64 o 
   7   0   2      315.65      319.34     33.88 o 
  -7   0  -2      315.65      350.29     30.94 o 
   8   0   2      820.14      760.41     59.73 o 
   8   0   2      820.14      766.81     55.19 o 
   8   0   2      820.14      782.80     56.94 o 
  -8   0  -2      820.14      782.05     56.19 o 
  -8   0  -2      820.14      887.56     55.37 o 
  -9   0  -2       84.32      112.87     29.27 o 
  -9   0  -2       84.32      112.42     25.66 o 
   9   0   2       84.32      167.69     37.71 o 
 -10   1   2      221.49      284.24     40.09 o 
 -10   1   2      221.49      273.45     39.64 o 
  10  -1  -2      221.49      221.80     37.30 o 
  10  -1  -2      221.49      286.39     39.16 o 
   9  -1  -2       64.06      110.30     28.93 o 
  -9   1   2       69.17       53.48     28.41 o 
   9  -1  -2       69.17       35.22     28.86 o 
  -9   1   2       69.17       68.09     27.48 o 
  -8   1   2       21.99        4.39     22.91 o 
   8  -1  -2       16.88       -1.19     22.76 o 
  -8   1   2       16.88        8.74     21.79 o 
   8  -1  -2       16.88        2.86     22.35 o 
  -7   1   2      133.40      147.86     22.61 o 
  -7   1   2      140.55      168.10     23.54 o 
   7  -1  -2      140.55      149.02     24.17 o 
   7  -1  -2      140.55      122.91     22.05 o 
  -7   1   2      140.55      129.49     24.58 o 
   7  -1  -2      140.55      119.86     20.83 o 
  -6   1   2     3179.87     3060.75    162.15 o 
   6  -1  -2     3172.71     2955.36    162.33 o 
  -6   1   2     3172.71     3043.20    175.16 o 
   6  -1  -2     3172.71     2968.41    172.93 o 
   6  -1  -2     3172.71     3065.74    175.64 o 
  -6   1   2     3172.71     3062.43    173.64 o 
  -5   1   2      491.51      512.39     36.93 o 
   5  -1  -2      491.51      511.02     36.48 o 
  -5   1   2      491.51      541.74     34.44 o 
   5  -1  -2      491.51      612.88     36.26 o 
  -5   1   2      491.51      473.79     36.37 o 
   5  -1  -2      491.51      552.11     36.19 o 
  -4   1   2      251.47      145.60     16.66 o 
   4  -1  -2      251.47      200.56     17.59 o 
   4  -1  -2      251.47      172.71     16.70 o 
  -4   1   2      251.47      202.72     16.33 o 
  -4   1   2      251.47      183.94     17.40 o 
   4  -1  -2      251.47      168.10     17.18 o 
  -3   1   2     6880.72     6890.65    396.44 o 
   3  -1  -2     6880.72     7150.42    392.64 o 
  -3   1   2     6880.72     7023.79    365.91 o 
  -3   1   2     6880.72     7118.25    392.83 o 
   3  -1  -2     6880.72     7208.96    396.36 o 
   3  -1  -2     6880.72     6884.59    366.24 o 
  -2   1   2     3869.19     4064.90    220.79 o 
  -2   1   2     3869.19     3962.85    205.62 o 
   2  -1  -2     3869.19     3984.79    222.73 o 
   2  -1  -2     3869.19     3840.13    205.92 o 
  -2   1   2     3869.19     3917.04    222.95 o 
   2  -1  -2     3869.19     3933.10    220.57 o 
   1  -1  -2    14702.79    14896.91    834.75 o 
  -1   1   2    14702.79    14830.90    829.51 o 
  -1   1   2    14702.79    15170.62    827.65 o 
   1  -1  -2    14702.79    14836.44    836.24 o 
  -1   1   2    14702.79    14117.53    834.97 o 
   1  -1  -2    14702.79    15185.28    771.42 o 
   1  -1  -2    14702.79    14977.16    752.93 o 
  -1   1   2    14702.79    15337.94    771.19 o 
   0  -1  -2     1970.21     2149.54    117.33 o 
   0   1   2     1970.21     1942.84    117.33 o 
   0  -1  -2     1970.21     2082.67    105.65 o 
   0  -1  -2     1970.21     2106.92    108.44 o 
   0   1   2     1970.21     2213.62    116.29 o 
   0  -1  -2     1970.21     1997.40    117.37 o 
   0   1   2     1970.21     2023.69    116.25 o 
  -1  -1  -2     3121.70     3164.55    164.90 o 
   1   1   2     3121.70     3252.76    176.95 o 
  -1  -1  -2     3121.70     3060.60    178.14 o 
   1   1   2     3121.70     2997.94    164.60 o 
   1   1   2     3121.70     3231.86    178.81 o 
  -1  -1  -2     3121.70     3313.27    178.69 o 
   1   1   2     3121.70     3091.21    176.54 o 
   2   1   2    12614.16    12425.87    657.92 o 
  -2  -1  -2    12614.16    12723.16    658.14 o 
   2   1   2    12614.16    12830.49    705.96 o 
  -2  -1  -2    12614.16    12738.41    712.10 o 
   2   1   2    12614.16    12866.60    713.22 o 
  -3  -1  -2     9057.38     9377.46    495.51 o 
   3   1   2     9057.38     8492.36    457.80 o 
   3   1   2     9057.38     8860.01    491.05 o 
   3   1   2     9057.38     8760.05    496.66 o 
  -3  -1  -2     9057.38     8836.84    458.02 o 
  -3  -1  -2     9057.38     8609.39    490.97 o 
  -4  -1  -2     1337.99     1549.83     88.58 o 
   4   1   2     1444.27     1770.10     89.07 o 
  -4  -1  -2     1444.27     1435.21     94.39 o 
   4   1   2     1444.27     1714.98     94.35 o 
  -4  -1  -2     1444.27     1540.45     94.01 o 
   4   1   2     1444.27     1820.49     97.66 o 
   5   1   2      218.87      132.43     17.55 o 
   5   1   2      112.59      170.33     20.64 o 
  -5  -1  -2      112.59      149.98     18.67 o 
  -5  -1  -2      112.59      188.96     17.33 o 
   5   1   2      112.59      147.68     19.04 o 
  -5  -1  -2      112.59      137.97     16.92 o 
  -6  -1  -2      686.20      690.05     45.30 o 
   6   1   2      686.66      650.92     45.41 o 
   6   1   2      686.66      647.06     47.75 o 
   6   1   2      686.66      659.40     44.07 o 
  -6  -1  -2      686.66      697.67     44.03 o 
  -6  -1  -2      686.66      666.65     44.29 o 
   7   1   2        6.26        0.82     18.74 o 
   7   1   2        5.79        6.84     23.99 o 
   7   1   2        5.79        8.37     19.90 o 
  -7  -1  -2        5.79       -8.40     18.71 o 
  -7  -1  -2        5.79       -9.97     16.25 o 
  -8  -1  -2      164.21      213.95     30.27 o 
   8   1   2      178.15      240.17     30.46 o 
  -8  -1  -2      178.15      176.43     27.11 o 
   8   1   2      178.15      245.97     36.00 o 
   9   1   2      279.15      272.93     37.00 o 
  -9  -1  -2      265.21      303.76     36.30 o 
  -9  -1  -2      265.21      261.66     31.80 o 
   9   1   2      265.21      258.95     41.84 o 
  -9   2   2       35.96       48.90     26.89 o 
   9  -2  -2       35.96       59.02     29.38 o 
   9  -2  -2       35.96       64.00     29.08 o 
  -9   2   2       35.96       52.96     29.01 o 
   8  -2  -2      329.95      325.55     36.41 o 
  -8   2   2      329.95      309.08     34.03 o 
  -8   2   2      329.95      340.88     36.19 o 
  -8   2   2      329.95      359.62     34.03 o 
   8  -2  -2      329.95      295.80     35.55 o 
   7  -2  -2       18.56       41.84     19.15 o 
  -7   2   2       18.56       69.36     19.82 o 
  -7   2   2       18.56       64.82     19.38 o 
  -7   2   2       18.56       78.92     22.87 o 
   7  -2  -2       18.56       72.15     21.94 o 
  -6   2   2     1247.46     1266.78     69.51 o 
  -6   2   2     1247.46     1169.38     74.49 o 
   6  -2  -2     1247.46     1216.13     72.97 o 
   6  -2  -2     1247.46     1227.43     75.42 o 
  -6   2   2     1247.46     1150.08     73.52 o 
   6  -2  -2     1247.46     1181.58     70.55 o 
  -5   2   2     1196.65     1298.24     78.32 o 
   5  -2  -2     1244.30     1292.92     79.03 o 
   5  -2  -2     1244.30     1353.39     74.16 o 
  -5   2   2     1244.30     1295.93     78.62 o 
   5  -2  -2     1244.30     1299.88     76.94 o 
  -5   2   2     1244.30     1289.24     72.63 o 
  -4   2   2     2181.52     2300.53    122.46 o 
   4  -2  -2     2133.86     2208.19    123.17 o 
   4  -2  -2     2133.86     2331.28    130.94 o 
  -4   2   2     2133.86     2238.61    132.77 o 
   4  -2  -2     2133.86     2374.46    115.81 o 
   4  -2  -2     2133.86     2325.93    133.06 o 
  -4   2   2     2133.86     2350.44    132.02 o 
  -3   2   2      291.78      318.75     20.53 o 
  -3   2   2      297.63      339.17     23.13 o 
   3  -2  -2      297.63      310.90     17.66 o 
   3  -2  -2      297.63      315.44     22.02 o 
  -3   2   2      297.63      315.14     22.28 o 
   3  -2  -2      297.63      312.24     22.50 o 
   2  -2  -2      339.17      292.16     20.08 o 
   2  -2  -2      333.32      290.08     18.45 o 
  -2   2   2      333.32      311.46     20.60 o 
   2  -2  -2      333.32      306.29     20.38 o 
  -2   2   2      333.32      320.61     20.34 o 
   2  -2  -2      333.32      298.37     17.33 o 
  -2   2   2      333.32      302.91     18.56 o 
   2  -2  -2      333.32      313.17     19.64 o 
  -2   2   2      333.32      321.50     19.71 o 
   1  -2  -2    35345.50    32776.51   1919.56 o 
  -1   2   2    36666.73    33530.86   1920.71 o 
  -1   2   2    36666.73    35832.39   1906.06 o 
   1  -2  -2    36666.73    35576.27   1729.71 o 
   1  -2  -2    36666.73    33526.10   1710.60 o 
   1  -2  -2    36666.73    35235.73   1922.13 o 
   1  -2  -2    36666.73    33476.86   1774.45 o 
   0  -2  -2     1865.35      620.02     33.17 o 
   0   2   2      544.13      680.60     35.18 o 
   0  -2  -2      544.13      617.57     33.17 o 
   0  -2  -2      544.13      612.06     35.44 o 
   0  -2  -2      544.13      628.42     33.21 o 
   0   2   2      544.13      597.37     35.18 o 
   0   2   2      544.13      562.23     35.66 o 
   1   2   2      554.13      625.60     39.64 o 
   1   2   2      554.13      612.62     38.49 o 
   1   2   2      554.13      784.32     38.49 o 
  -1  -2  -2      554.13      658.88     39.46 o 
  -2  -2  -2     9761.71     9704.65    511.69 o 
   2   2   2     9761.71     9887.14    548.69 o 
  -2  -2  -2     9761.71    10225.23    553.93 o 
  -2  -2  -2     9761.71     9499.29    553.30 o 
  -2  -2  -2     9761.71     9433.54    553.34 o 
   2   2   2     9761.71    10669.42    549.03 o 
   2   2   2     9761.71     9730.43    554.45 o 
   3   2   2     1656.59     1629.93     94.54 o 
   3   2   2     1656.59     1571.32     91.86 o 
  -3  -2  -2     1656.59     1669.09     92.75 o 
   3   2   2     1656.59     1623.61     86.24 o 
  -3  -2  -2     1656.59     1610.44     86.61 o 
   3   2   2     1656.59     1570.99     91.86 o 
  -4  -2  -2     7405.32     7402.90    389.19 o 
   4   2   2     7405.32     7354.77    416.85 o 
   4   2   2     7405.32     7381.89    422.06 o 
  -4  -2  -2     7405.32     7777.91    420.42 o 
   4   2   2     7405.32     7431.35    388.70 o 
  -5  -2  -2       47.57       23.09     14.06 o 
   5   2   2       47.57       35.63     17.37 o 
   5   2   2       47.57       21.57     13.35 o 
  -5  -2  -2       47.57       25.85     12.57 o 
   5   2   2       47.57       38.86     14.84 o 
   6   2   2      330.02      537.57     37.90 o 
  -6  -2  -2      330.02      368.03     31.80 o 
  -6  -2  -2      330.02      444.52     33.06 o 
   6   2   2      330.02      328.05     31.83 o 
  -7  -2  -2      533.23      499.68     39.68 o 
   7   2   2      533.23      489.89     44.40 o 
  -7  -2  -2      533.23      510.87     38.94 o 
   7   2   2      533.23      521.47     40.35 o 
  -8  -2  -2      403.10      414.10     38.79 o 
   8   2   2      403.10      383.94     39.20 o 
  -8  -2  -2      403.10      404.40     36.41 o 
   8   2   2      403.10      421.69     44.03 o 
   9   2   2       38.97       35.29     28.41 o 
  -9  -2  -2       38.97       61.59     28.56 o 
  -9  -2  -2       38.97       38.01     24.02 o 
   9   2   2       38.97       12.94     32.58 o 
   9  -3  -2      305.26      298.37     40.13 o 
   9  -3  -2      305.26      350.17     42.25 o 
  -9   3   2      305.26      324.10     38.27 o 
  -9   3   2      305.26      334.52     40.69 o 
   8  -3  -2       98.82      165.12     29.45 o 
  -8   3   2       98.82       95.24     28.23 o 
   8  -3  -2       98.82       95.43     25.47 o 
  -8   3   2       98.82       94.87     25.44 o 
  -7   3   2       10.25      -12.12     18.85 o 
   7  -3  -2       10.25      -11.71     20.97 o 
   7  -3  -2       10.25       -7.96     21.05 o 
  -7   3   2       10.25      -21.12     21.12 o 
  -7   3   2       10.25       28.19     17.78 o 
  -6   3   2     1716.03     1611.08     97.44 o 
   6  -3  -2     1716.03     1595.57     98.11 o 
   6  -3  -2     1716.03     1545.40     91.60 o 
  -6   3   2     1716.03     1656.41     89.63 o 
  -6   3   2     1716.03     1649.83     98.22 o 
   5  -3  -2        8.83       13.46      3.53 o 
  -5   3   2        8.83       34.21     12.42 o 
  -5   3   2        8.83       -1.45     12.68 o 
   5  -3  -2        8.83       11.19      7.03 o 
  -5   3   2        8.83       -6.62     13.28 o 
   5  -3  -2        8.83        4.83     14.43 o 
   5  -3  -2        8.83       11.31     15.66 o 
   4  -3  -2      836.98      757.47     46.71 o 
  -4   3   2      836.98      764.09     44.78 o 
   4  -3  -2      836.98      830.03     41.54 o 
   4  -3  -2      836.98      806.75     44.33 o 
   4  -3  -2      836.98      753.90     49.16 o 
  -4   3   2      836.98      738.69     49.46 o 
  -4   3   2      836.98      800.65     49.50 o 
  -3   3   2     1141.78     1160.68     67.46 o 
   3  -3  -2     1141.78     1078.94     63.26 o 
   3  -3  -2     1141.78     1185.30     59.61 o 
  -3   3   2     1141.78     1143.53     68.09 o 
   3  -3  -2     1141.78     1164.28     67.94 o 
   3  -3  -2     1141.78     1121.33     61.14 o 
  -3   3   2     1141.78     1190.47     62.22 o 
   2  -3  -2     4045.11     4068.51    214.54 o 
   2  -3  -2     4045.11     4179.96    206.77 o 
  -2   3   2     4045.11     4240.84    229.64 o 
   2  -3  -2     4045.11     3987.43    209.08 o 
  -2   3   2     4045.11     4080.59    232.10 o 
   2  -3  -2     4045.11     4154.08    231.99 o 
  -2   3   2     4045.11     4162.60    230.02 o 
   2  -3  -2     4045.11     4032.73    231.58 o 
   1  -3  -2     1769.22     2028.38    108.70 o 
  -1   3   2     2413.74     2110.38    120.90 o 
   1  -3  -2     2413.74     2453.41    112.13 o 
  -1   3   2     2413.74     2009.00    119.64 o 
   1  -3  -2     2413.74     2085.02    120.79 o 
   0  -3  -2     1246.38      557.24     29.97 o 
   0   3   2      601.85      526.53     32.24 o 
   0  -3  -2      601.85      555.83     29.90 o 
   0  -3  -2      601.85      566.21     31.83 o 
   0  -3  -2      601.85      564.76     31.28 o 
   0  -3  -2      601.85      536.75     30.94 o 
  -1  -3  -2        0.53       14.65      8.44 o 
  -1  -3  -2        8.96       34.07      6.06 o 
  -1  -3  -2        8.96       24.62      5.47 o 
  -1  -3  -2        8.96       16.29      3.53 o 
  -1  -3  -2        8.96       24.69      4.43 o 
  -1  -3  -2        8.96       15.32      7.66 o 
   2   3   2     1873.53     2045.19    106.81 o 
  -2  -3  -2     1865.09     1833.17    107.44 o 
  -2  -3  -2     1865.09     1876.09     97.99 o 
   2   3   2     1865.09     1853.33    106.51 o 
  -2  -3  -2     1865.09     1884.16    100.19 o 
   2   3   2     1865.09     1886.39    108.89 o 
  -3  -3  -2      728.78     1121.03     72.82 o 
  -3  -3  -2      955.36     1318.55     68.99 o 
   3   3   2      955.36     1442.98     72.82 o 
   3   3   2      955.36     1337.44     73.19 o 
  -3  -3  -2      955.36     1269.87     73.75 o 
  -3  -3  -2      955.36     1114.75     72.78 o 
   4   3   2     3229.79     2689.49    158.72 o 
  -4  -3  -2     3003.21     2700.65    148.83 o 
  -4  -3  -2     3003.21     2847.58    159.91 o 
   4   3   2     3003.21     2741.74    161.88 o 
   4   3   2     3003.21     3048.48    159.58 o 
   5   3   2      219.25      484.80     30.76 o 
  -5  -3  -2      219.25      398.07     30.76 o 
  -5  -3  -2      219.25      356.94     28.93 o 
   6   3   2       79.28       96.28     22.65 o 
  -6  -3  -2       79.28       87.32     19.86 o 
   6   3   2       79.28      101.68     20.01 o 
  -6  -3  -2       79.28       89.29     16.21 o 
  -7  -3  -2     1323.46     1439.15     80.81 o 
   7   3   2     1323.46     1407.61     84.42 o 
   7   3   2     1323.46     1275.48     87.43 o 
  -7  -3  -2     1323.46     1312.60     82.75 o 
   8   3   2      228.03      201.86     35.11 o 
  -8  -3  -2      228.03      261.11     28.00 o 
  -8  -3  -2      228.03      254.26     32.17 o 
   8   3   2      228.03      201.60     31.09 o 
  -9  -3  -2       52.16       54.63     28.90 o 
   9   3   2       52.16       71.40     32.17 o 
  -9  -3  -2       52.16       61.03     23.91 o 
   9   3   2       52.16       53.66     33.58 o 
   9  -4  -2       79.02       74.08     32.02 o 
  -9   4   2       79.02       85.68     29.49 o 
   9  -4  -2       79.02       92.97     32.32 o 
  -9   4   2       79.02       52.21     30.12 o 
  -8   4   2      179.90      215.66     32.06 o 
   8  -4  -2      194.43      271.37     34.77 o 
   8  -4  -2      194.43      246.08     34.14 o 
  -8   4   2      194.43      223.43     33.28 o 
   7  -4  -2     2260.65     2080.59    120.94 o 
  -7   4   2     2246.11     2241.77    129.94 o 
   7  -4  -2     2246.11     2089.41    129.86 o 
  -7   4   2     2246.11     2198.85    129.08 o 
  -6   4   2       96.19      115.77     21.94 o 
   6  -4  -2      112.35      153.33     21.57 o 
   6  -4  -2      112.35      191.23     24.99 o 
  -6   4   2      112.35      152.10     23.91 o 
   6  -4  -2      112.35      157.83     24.14 o 
   5  -4  -2      172.31      146.82     21.12 o 
  -5   4   2      156.15      172.22     21.24 o 
   5  -4  -2      156.15      174.72     19.52 o 
   5  -4  -2      156.15      160.55     14.02 o 
   5  -4  -2      156.15      155.34     21.42 o 
  -5   4   2      156.15      144.18     20.45 o 
  -4   4   2     2348.19     2316.41    143.51 o 
  -4   4   2     2348.19     2397.44    132.28 o 
   4  -4  -2     2348.19     2655.61    134.63 o 
   4  -4  -2     2348.19     2525.75    127.56 o 
  -4   4   2     2348.19     2428.13    144.52 o 
   4  -4  -2     2348.19     2597.37    145.00 o 
   4  -4  -2     2348.19     2634.49    130.50 o 
   3  -4  -2      581.77      562.30     36.19 o 
   3  -4  -2      581.77      578.29     37.60 o 
   3  -4  -2      581.77      554.16     33.32 o 
   3  -4  -2      581.77      570.97     34.77 o 
  -3   4   2      581.77      658.81     37.41 o 
  -3   4   2      581.77      603.17     38.04 o 
  -3   4   2      581.77      572.38     37.52 o 
  -2   4   2      156.37      144.74     13.09 o 
   2  -4  -2      156.37      152.44     13.95 o 
   2  -4  -2      156.37      127.97     12.50 o 
   2  -4  -2      156.37      137.67     13.02 o 
  -2   4   2      156.37      133.21     14.13 o 
  -2   4   2      156.37      128.79     13.46 o 
   2  -4  -2      156.37      215.25     15.58 o 
   2  -4  -2      156.37      144.48     13.57 o 
   1  -4  -2       46.11       51.54     10.41 o 
   1  -4  -2       46.11       28.30      9.78 o 
  -1   4   2       46.11       42.58      5.84 o 
   1  -4  -2       46.11       48.01      6.62 o 
   1  -4  -2       46.11       32.95      7.55 o 
   1  -4  -2       46.11       53.85      5.99 o 
   1  -4  -2       46.11       40.35      5.73 o 
  -1   4   2       46.11       40.20      7.40 o 
  -1  -4  -2       61.53       69.80     13.02 o 
  -1  -4  -2       61.53       57.27     12.05 o 
  -1  -4  -2       61.53       82.15      7.81 o 
  -1  -4  -2       61.53       95.39      8.33 o 
   1   4   2       61.53       78.77      8.85 o 
   2   4   2      593.51      580.41     35.48 o 
  -2  -4  -2      593.51      622.62     34.92 o 
  -2  -4  -2      593.51      572.45     36.59 o 
  -2  -4  -2      593.51      650.22     34.88 o 
  -2  -4  -2      593.51      616.64     35.40 o 
   2   4   2      593.51      595.25     38.23 o 
   2   4   2      593.51      615.67     35.44 o 
  -3  -4  -2     4259.16     4225.85    223.40 o 
   3   4   2     4259.16     4382.65    238.79 o 
  -3  -4  -2     4259.16     4085.43    240.35 o 
   3   4   2     4259.16     4193.28    242.29 o 
   3   4   2     4259.16     4465.76    238.90 o 
  -4  -4  -2      999.23      988.12     56.30 o 
   4   4   2      999.23      930.55     58.65 o 
  -4  -4  -2      999.23     1035.80     59.24 o 
  -4  -4  -2      999.23      936.28     58.09 o 
   4   4   2      999.23     1055.06     59.13 o 
   4   4   2      999.23      997.01     61.70 o 
  -4  -4  -2      999.23      941.07     58.20 o 
   5   4   2       31.89      126.18     20.08 o 
   5   4   2       54.34      104.35     17.00 o 
  -5  -4  -2       54.34       40.65     16.29 o 
  -6  -4  -2      484.63      440.14     35.74 o 
   6   4   2      462.17      449.43     36.26 o 
   6   4   2      462.17      453.49     38.60 o 
  -6  -4  -2      462.17      450.14     33.47 o 
  -7  -4  -2      656.29      719.13     49.39 o 
  -7  -4  -2      666.30      665.20     47.38 o 
   7   4   2      666.30      693.65     49.57 o 
  -8  -4  -2      124.63      123.73     28.67 o 
  -8  -4  -2      114.62      123.32     22.54 o 
   8   4   2      114.62      126.67     27.93 o 
  -8   5   2      560.18      589.19     47.60 o 
  -8   5   2      560.18      524.59     46.86 o 
   8  -5  -2      560.18      500.64     47.38 o 
   8  -5  -2      560.18      486.32     38.60 o 
   8  -5  -2      560.18      435.19     45.41 o 
   7  -5  -2      260.06      336.93     30.50 o 
   7  -5  -2      260.06      245.34     34.77 o 
  -7   5   2      260.06      272.97     33.10 o 
   7  -5  -2      260.06      258.47     32.99 o 
  -7   5   2      260.06      288.29     33.47 o 
   6  -5  -2      509.37      481.01     37.08 o 
  -6   5   2      509.37      555.53     44.18 o 
   6  -5  -2      509.37      586.40     43.51 o 
   6  -5  -2      509.37      574.24     42.69 o 
  -6   5   2      509.37      598.41     43.44 o 
  -5   5   2     1124.72     1061.20     67.16 o 
   5  -5  -2     1124.72     1007.90     63.18 o 
  -5   5   2     1124.72     1121.29     67.50 o 
   5  -5  -2     1124.72     1053.68     60.28 o 
   5  -5  -2     1124.72     1060.27     57.31 o 
   5  -5  -2     1124.72     1029.55     67.31 o 
   4  -5  -2     2379.70     2530.84    142.92 o 
  -4   5   2     2462.23     2371.52    141.54 o 
   4  -5  -2     2462.23     2437.94    132.65 o 
   4  -5  -2     2462.23     2462.93    126.59 o 
  -4   5   2     2462.23     2591.57    142.88 o 
   4  -5  -2     2462.23     2377.99    128.94 o 
   3  -5  -2     1757.27     1544.51     86.20 o 
  -3   5   2     1674.73     1561.32     91.97 o 
   3  -5  -2     1674.73     1588.91     82.97 o 
   3  -5  -2     1674.73     1593.37     84.68 o 
  -3   5   2     1674.73     1695.87     91.63 o 
   3  -5  -2     1674.73     1568.05     92.38 o 
  -3   5   2     1674.73     1541.53     92.30 o 
   3  -5  -2     1674.73     1556.82     91.30 o 
   2  -5  -2     2574.23     2562.16    144.22 o 
   2  -5  -2     2604.02     2487.55    134.70 o 
  -2   5   2     2604.02     2513.14    144.18 o 
  -2   5   2     2604.02     2526.19    145.37 o 
   2  -5  -2     2604.02     2578.22    132.84 o 
   2  -5  -2     2604.02     2503.36    144.82 o 
   2  -5  -2     2604.02     2561.04    131.24 o 
   2  -5  -2     2604.02     2724.04    134.33 o 
  -2   5   2     2604.02     2529.09    143.36 o 
   1  -5  -2      198.51      183.31     17.81 o 
   1  -5  -2      168.72      192.94     13.98 o 
  -1   5   2      168.72      180.29     14.65 o 
   1  -5  -2      168.72      205.51     19.15 o 
   1  -5  -2      168.72      150.32     14.80 o 
   0  -5  -2      553.33      528.24     34.88 o 
   0  -5  -2      566.50      613.44     31.65 o 
   0  -5  -2      566.50      528.27     35.33 o 
   0  -5  -2      566.50      581.68     31.72 o 
   0   5   2      566.50      583.65     33.99 o 
  -1  -5  -2     5307.72     4798.61    262.30 o 
  -1  -5  -2     5294.54     5008.84    258.21 o 
   1   5   2     5294.54     5142.20    283.98 o 
  -1  -5  -2     5294.54     5293.75    256.72 o 
  -2  -5  -2      383.49      811.88     45.52 o 
   2   5   2      383.49      715.37     42.62 o 
  -3  -5  -2      444.24      462.23     29.23 o 
   3   5   2      444.24      450.73     29.08 o 
  -3  -5  -2      444.24      413.10     27.15 o 
  -3  -5  -2      444.24      488.22     30.05 o 
   3   5   2      444.24      466.09     32.13 o 
  -3  -5  -2      444.24      474.13     33.21 o 
   3   5   2      444.24      497.07     29.53 o 
  -4  -5  -2       10.20       25.10     13.13 o 
   4   5   2       10.20       10.67     11.01 o 
   4   5   2       10.20       21.35     11.31 o 
  -4  -5  -2       10.20       28.52      9.07 o 
   4   5   2       10.20        4.02     14.36 o 
  -5  -5  -2       16.48       24.62     11.86 o 
  -5  -5  -2       16.48       21.12     16.51 o 
   5   5   2       16.48       33.62     16.10 o 
  -6  -5  -2        2.49       15.25     12.87 o 
  -6  -5  -2        2.49       -2.19     13.72 o 
  -6  -5  -2        2.49       -5.32     18.37 o 
   6   5   2        2.49       20.79     18.78 o 
   7   5   2      122.55      178.32     27.00 o 
  -7  -5  -2      122.55      108.26     19.67 o 
  -7  -5  -2      122.55      136.63     19.93 o 
  -7  -5  -2      122.55      111.61     26.07 o 
  -8  -5  -2      571.77      488.07     39.53 o 
  -8  -5  -2      571.77      568.36     45.78 o 
  -8  -5  -2      571.77      507.56     39.50 o 
   8   5   2      571.77      504.51     44.74 o 
  -8   6   2      254.19      275.35     38.79 o 
   8  -6  -2      254.19      265.75     37.93 o 
   8  -6  -2      254.19      258.09     37.67 o 
   8  -6  -2      254.19      310.05     33.40 o 
  -7   6   2      103.24       92.71     26.59 o 
   7  -6  -2      103.24      117.41     28.45 o 
   7  -6  -2      103.24      146.38     25.44 o 
   7  -6  -2      103.24      203.17     31.95 o 
   6  -6  -2      745.28      672.08     44.26 o 
  -6   6   2      745.28      668.03     50.80 o 
   6  -6  -2      745.28      676.32     48.01 o 
   6  -6  -2      745.28      658.73     50.06 o 
   5  -6  -2        4.68       -6.77     16.21 o 
   5  -6  -2        4.68        8.22     14.39 o 
  -5   6   2        4.68       -8.07     17.81 o 
   5  -6  -2        4.68      -13.02     19.49 o 
   5  -6  -2        4.68       11.38     19.26 o 
  -4   6   2       82.70       65.01     17.07 o 
   4  -6  -2       82.70      113.61     18.82 o 
   4  -6  -2       82.70       88.58     17.93 o 
   4  -6  -2       82.70       84.16     19.08 o 
   4  -6  -2       82.70       78.54     15.95 o 
  -3   6   2     4044.62     3675.71    213.73 o 
   3  -6  -2     4044.62     3760.36    195.76 o 
   3  -6  -2     4044.62     3838.57    199.59 o 
   3  -6  -2     4044.62     3887.95    193.31 o 
   3  -6  -2     4044.62     3764.52    214.51 o 
  -2   6   2      415.31      419.01     26.70 o 
   2  -6  -2      415.31      432.66     29.79 o 
   2  -6  -2      415.31      410.27     27.11 o 
   2  -6  -2      415.31      381.34     28.64 o 
  -2   6   2      415.31      381.82     28.00 o 
   1  -6  -2      582.74      539.17     29.49 o 
   1  -6  -2      582.74      483.39     29.86 o 
   1  -6  -2      582.74      495.32     33.66 o 
   1  -6  -2      582.74      490.90     33.84 o 
   0  -6  -2     1709.77     1766.49     92.45 o 
   0  -6  -2     1709.77     1679.80     92.42 o 
  -1  -6  -2     1152.88     1134.24     62.44 o 
  -1  -6  -2     1152.88     1075.77     62.33 o 
  -2  -6  -2      851.89      932.00     50.99 o 
  -2  -6  -2      910.62      968.59     51.28 o 
  -2  -6  -2      910.62      863.72     55.34 o 
  -3  -6  -2     1042.67      809.42     51.80 o 
  -3  -6  -2      983.95      858.33     48.79 o 
   3   6   2      983.95      942.38     50.91 o 
   3   6   2      983.95      800.54     50.32 o 
  -4  -6  -2       15.54       85.42     16.29 o 
   4   6   2       42.58       93.27     14.43 o 
   4   6   2       42.58       74.49     14.06 o 
  -5  -6  -2      152.89      131.65     13.69 o 
  -5  -6  -2      125.85      121.13     20.90 o 
   5   6   2      125.85      130.31     19.34 o 
  -6  -6  -2      136.19      154.74     17.59 o 
  -6  -6  -2      137.29      172.86     25.92 o 
   6   6   2      137.29      135.55     22.57 o 
  -7  -6  -2      192.72      212.05     23.17 o 
  -7  -6  -2      191.62      235.33     31.13 o 
   7   6   2      191.62      201.31     29.31 o 
   7  -7  -2      108.56      122.43     26.03 o 
   7  -7  -2      108.61      109.22     29.45 o 
   7  -7  -2      108.61      125.40     29.60 o 
  -7   7   2      108.61       83.68     27.63 o 
   6  -7  -2       22.90       26.70     24.36 o 
  -6   7   2       22.85        8.85     22.95 o 
   6  -7  -2       22.85       32.06     20.53 o 
   6  -7  -2       22.85       15.02     23.99 o 
   5  -7  -2       29.78        4.83     20.12 o 
   5  -7  -2       33.05       26.70     20.60 o 
   5  -7  -2       33.05       32.43     18.30 o 
   5  -7  -2       33.05       40.65     20.27 o 
  -5   7   2       33.05       17.93     20.01 o 
   4  -7  -2      170.37      188.07     22.13 o 
  -4   7   2      167.10      135.15     21.83 o 
   4  -7  -2      167.10      162.96     19.71 o 
   4  -7  -2      167.10      217.33     25.14 o 
   4  -7  -2      167.10      161.18     22.65 o 
   3  -7  -2     1415.12     1391.81     78.51 o 
   3  -7  -2     1445.48     1456.33     77.65 o 
  -3   7   2     1445.48     1329.89     83.27 o 
   3  -7  -2     1445.48     1441.61     78.25 o 
  -2   7   2       88.33       40.87     11.94 o 
   2  -7  -2       57.97       59.09     14.02 o 
  -2   7   2       57.97       47.49     12.98 o 
   2  -7  -2       57.97       61.73     17.96 o 
   2  -7  -2       57.97       63.22     18.11 o 
   1  -7  -2      847.95      848.92     51.02 o 
   1  -7  -2      847.95      821.70     46.38 o 
   1  -7  -2      847.95      824.49     50.32 o 
   0  -7  -2     1554.23     1581.66     85.54 o 
   0  -7  -2     1554.23     1514.12     85.16 o 
  -1  -7  -2      185.35      299.93     26.48 o 
  -1  -7  -2      185.35      198.85     26.93 o 
  -2  -7  -2     2213.17     2095.65    113.17 o 
   3   7   2       48.36       49.20     11.05 o 
  -3  -7  -2       48.36       77.43     24.62 o 
  -3  -7  -2       48.36       61.85     13.17 o 
   3   7   2       48.36       58.09     10.97 o 
   4   7   2      148.82      187.32     18.45 o 
  -4  -7  -2      148.82      182.19     20.08 o 
   4   7   2      148.82      137.82     17.74 o 
  -5  -7  -2      590.68      578.11     39.38 o 
   5   7   2      590.68      513.77     38.53 o 
   6   7   2      244.89      231.76     28.75 o 
  -6  -7  -2      244.89      330.43     31.35 o 
   6  -8  -2       11.04        5.88     24.81 o 
   6  -8  -2       11.04       29.60     23.50 o 
   6  -8  -2       11.04      -16.59     21.94 o 
  -6   8   2       11.04      -24.99     24.99 o 
   5  -8  -2        8.95       11.83     20.34 o 
   5  -8  -2        8.95       30.16     21.90 o 
  -5   8   2        8.95       -1.15     20.31 o 
   5  -8  -2        8.95       -3.46     21.24 o 
   4  -8  -2       70.03       79.21     22.50 o 
   4  -8  -2       70.03       94.35     23.43 o 
  -4   8   2       70.03       43.99     19.60 o 
   4  -8  -2       70.03       52.81     20.57 o 
   3  -8  -2        7.47       34.51     20.01 o 
   3  -8  -2       24.56       19.78     19.56 o 
   3  -8  -2       24.56       17.18     16.59 o 
  -3   8   2       24.56       40.46     17.03 o 
   2  -8  -2     1702.58     1465.48     84.05 o 
   2  -8  -2     1685.49     1509.18     81.37 o 
  -2   8   2     1685.49     1439.26     86.95 o 
   2  -8  -2     1685.49     1566.67     84.12 o 
   1  -8  -2       30.43       59.35     20.42 o 
   1  -8  -2       46.21      100.56     22.65 o 
   1  -8  -2       46.21      102.16     14.09 o 
   0  -8  -2       48.06       55.41     20.42 o 
   0  -8  -2       32.27       20.45     19.19 o 
  -1  -8  -2      903.55      975.47     60.36 o 
  -1  -8  -2      926.82     1005.71     62.40 o 
  -2  -8  -2      800.76      800.05     54.48 o 
  -3  -8  -2      166.04      203.17     18.71 o 
   3   8   2      166.04      182.23     17.55 o 
  -3  -8  -2      166.04      214.84     29.57 o 
   4   8   2       27.11       37.15     14.28 o 
   4   8   2       27.11       33.28     14.58 o 
  -4  -8  -2       27.11       31.02     16.85 o 
  -5  -8  -2      238.90      319.64     29.04 o 
   5   8   2      238.90      270.44     28.45 o 
   4  -9  -2      158.17      186.99     29.31 o 
  -4   9   2      158.17      133.44     25.14 o 
   4  -9  -2      158.17      160.62     24.84 o 
   4  -9  -2      158.17      189.37     29.71 o 
   3  -9  -2       23.83       51.95     23.69 o 
   3  -9  -2       23.83       56.12     23.69 o 
   3  -9  -2       23.83        4.50     17.78 o 
  -3   9   2       23.83       22.72     18.26 o 
  -2   9   2       11.72       -1.82     14.88 o 
   2  -9  -2       11.72      -15.62     21.27 o 
   2  -9  -2       11.72        5.73     24.43 o 
   2  -9  -2       11.72       -3.61     15.36 o 
   1  -9  -2       18.82       42.47     22.98 o 
   1  -9  -2       18.82       33.21     24.14 o 
  -1   9   2       18.82       17.63     12.24 o 
   0  -9  -2       84.24      131.98     26.40 o 
   0  -9  -2       84.24       71.29     27.67 o 
  -1  -9  -2      271.72      354.64     36.41 o 
  -1  -9  -2      271.72      332.84     35.40 o 
  -2  -9  -2       25.73       39.57     28.78 o 
   3   9   2      144.22      159.36     16.96 o 
  -3  -9  -2      158.08      177.65     35.29 o 
   4   9   2       59.81       46.45     15.73 o 
  -4  -9  -2       45.96       63.93     17.70 o 
  -1 -10   3      129.00      146.08     29.64 o 
  -1 -10   3      129.00      151.03     29.04 o 
   0  10  -3      220.24      223.02     22.87 o 
   0 -10   3      220.24      268.25     32.61 o 
   0 -10   3      220.24      309.19     34.85 o 
  -4  -9   3       59.86       84.20     29.97 o 
   4   9  -3       59.86       57.79     16.44 o 
  -4  -9   3       59.86       63.41     16.66 o 
  -3  -9   3      190.73      215.25     20.08 o 
  -3  -9   3      196.58      292.34     31.83 o 
   3   9  -3      196.58      186.69     20.75 o 
  -2  -9   3      172.36      127.22     29.01 o 
  -2  -9   3      166.50      173.30     28.38 o 
   2   9  -3      166.50      149.24     14.58 o 
  -1  -9   3      311.09      408.41     37.08 o 
  -1  -9   3      311.09      408.78     38.34 o 
   0   9  -3      109.31      120.72     14.95 o 
   0  -9   3      109.31      124.14     25.10 o 
   0  -9   3      109.31      100.34     26.81 o 
   1  -9   3      904.77      851.37     49.09 o 
   1  -9   3      904.77      875.62     53.81 o 
  -1   9  -3      904.77      744.57     50.73 o 
   1  -9   3      904.77      869.34     54.18 o 
   2  -9   3        0.73        8.29     17.40 o 
   2  -9   3        0.73        8.00     22.20 o 
   2  -9   3        0.73       25.47     21.61 o 
  -2   9  -3        0.73        2.45     17.81 o 
   3  -9   3      118.31      118.71     27.67 o 
   3  -9   3      118.31       84.79     23.21 o 
   3  -9   3      118.31      155.64     26.18 o 
  -3   9  -3      118.31      133.03     24.92 o 
   4  -9   3      250.72      298.44     33.14 o 
  -4   9  -3      250.72      258.54     31.76 o 
   4  -9   3      250.72      267.28     32.69 o 
   4  -9   3      250.72      313.54     35.81 o 
  -6  -8   3        6.47        4.39     30.94 o 
  -6  -8   3        6.47       21.53     21.05 o 
   6   8  -3        6.47      -19.75     19.75 o 
   5   8  -3        1.33       10.56     18.15 o 
  -5  -8   3        1.33        2.05     17.26 o 
  -5  -8   3        1.33       11.64     26.78 o 
   4   8  -3       64.16       57.49     15.55 o 
  -4  -8   3       64.16       68.06     25.77 o 
  -4  -8   3       64.16       72.26     15.66 o 
  -3  -8   3     1052.92     1117.65     65.27 o 
  -3  -8   3     1052.92     1086.08     59.58 o 
   3   8  -3     1052.92     1047.18     63.52 o 
  -2  -8   3       26.73       34.18     22.87 o 
  -2  -8   3       26.73       35.03     20.49 o 
  -2  -8   3       26.73       53.11     11.42 o 
  -1  -8   3        2.05       24.47     19.23 o 
  -1  -8   3        5.37        7.66     19.64 o 
   0  -8   3     1014.16     1003.48     56.38 o 
   0  -8   3     1010.84      969.97     60.10 o 
   0   8  -3     1010.84      972.35     58.72 o 
   0   8  -3     1010.84     1087.38     58.61 o 
   0  -8   3     1010.84     1032.23     61.03 o 
   1  -8   3      197.74      222.32     26.63 o 
   1  -8   3      200.17      236.08     19.90 o 
   1  -8   3      200.17      189.74     25.85 o 
  -1   8  -3      200.17      169.32     19.08 o 
   2  -8   3      697.66      700.91     43.51 o 
  -2   8  -3      695.23      576.62     42.58 o 
   2  -8   3      695.23      627.01     43.40 o 
   2  -8   3      695.23      631.81     41.35 o 
   3  -8   3       33.11       69.10     20.94 o 
   3  -8   3       77.44      147.86     22.28 o 
  -3   8  -3       77.44      247.20     24.54 o 
   3  -8   3       77.44       51.54     22.87 o 
   4  -8   3      560.58      442.11     33.77 o 
   4  -8   3      516.25      479.07     38.86 o 
  -4   8  -3      516.25      498.15     40.46 o 
   4  -8   3      516.25      504.84     39.94 o 
   4  -8   3      516.25      486.70     36.71 o 
  -5   8  -3      157.67      210.49     29.79 o 
   5  -8   3      157.67      228.71     32.02 o 
   5  -8   3      157.67      225.37     31.91 o 
   5  -8   3      157.67      218.52     27.67 o 
   5  -8   3      157.67      172.89     26.22 o 
  -7  -7   3       53.34       71.59     30.64 o 
  -7  -7   3       53.34       82.41     25.40 o 
   7   7  -3       53.34       63.74     23.80 o 
  -6  -7   3       88.96      137.15     23.43 o 
  -6  -7   3       88.96      117.26     28.38 o 
   6   7  -3       88.96      106.77     21.68 o 
  -5  -7   3      454.07      418.53     36.67 o 
  -5  -7   3      454.07      425.04     32.88 o 
   5   7  -3      454.07      428.64     34.03 o 
   4   7  -3      120.67      146.75     18.56 o 
  -4  -7   3      120.67      225.78     20.68 o 
  -4  -7   3      120.67      125.92     24.77 o 
   3   7  -3        3.42       10.00      9.74 o 
   3   7  -3        3.42        2.01     10.30 o 
  -3  -7   3        3.42       12.42     11.31 o 
  -3  -7   3        3.42       -0.33     19.38 o 
  -2  -7   3       13.48        7.66     17.14 o 
   2   7  -3       13.48       21.76      7.81 o 
  -2  -7   3       13.48       33.92      9.78 o 
  -2  -7   3       13.48       18.63     19.30 o 
  -1  -7   3      230.74      555.20     31.57 o 
  -1  -7   3      230.74      539.50     31.39 o 
  -1  -7   3      230.74      490.12     36.41 o 
   0  -7   3       21.34       36.97     17.59 o 
   0  -7   3       21.34       42.43     17.40 o 
   0  -7   3       21.34       48.72     11.34 o 
   0   7  -3       21.34       49.31      8.70 o 
  -1   7  -3       93.51      177.84     15.99 o 
   1  -7   3       93.51      126.03     18.85 o 
  -1   7  -3       93.51      100.26     12.16 o 
   2  -7   3     2029.12     1959.95    100.67 o 
   2  -7   3     2029.12     1880.25    101.82 o 
  -2   7  -3     2029.12     1800.59    107.92 o 
   2  -7   3     2029.12     1859.69    101.38 o 
  -3   7  -3      121.88      314.96     29.31 o 
   3  -7   3      163.63      391.75     24.84 o 
   3  -7   3      163.63      355.94     30.23 o 
   3  -7   3      163.63      261.55     29.27 o 
   3  -7   3      163.63      208.07     26.81 o 
   4  -7   3      132.60       78.84     19.38 o 
   4  -7   3       90.85      120.34     23.09 o 
   4  -7   3       90.85      101.68     20.01 o 
  -4   7  -3       90.85      124.73     22.80 o 
   4  -7   3       90.85       93.01     22.83 o 
   5  -7   3     1143.17     1403.26     77.17 o 
   5  -7   3     1201.18     1179.35     70.77 o 
  -5   7  -3     1201.18     1134.76     79.10 o 
   5  -7   3     1201.18     1133.19     73.63 o 
   5  -7   3     1201.18     1456.18     80.11 o 
   6  -7   3      262.16      215.96     26.29 o 
   6  -7   3      204.15      215.25     32.32 o 
   6  -7   3      204.15      259.10     35.66 o 
   6  -7   3      204.15      260.66     32.73 o 
  -6   7  -3      204.15      215.59     31.91 o 
   8   6  -3        4.39       39.16     26.74 o 
  -8  -6   3        4.39       62.52     20.86 o 
  -8  -6   3        4.39       45.67     27.11 o 
  -7  -6   3       14.96       12.42     22.91 o 
  -7  -6   3       14.96       24.54     16.51 o 
   7   6  -3       14.96       26.03     22.28 o 
  -7  -6   3       14.96       39.64     25.55 o 
   6   6  -3     1091.44      978.78     65.71 o 
  -6  -6   3     1094.13     1050.49     62.66 o 
  -6  -6   3     1094.13     1076.07     62.74 o 
  -6  -6   3     1094.13      981.35     61.88 o 
  -5  -6   3      256.23      249.02     20.19 o 
  -5  -6   3      253.54      262.48     25.21 o 
   5   6  -3      253.54      225.33     23.80 o 
  -5  -6   3      253.54      231.28     26.78 o 
  -4  -6   3      472.71      476.39     32.39 o 
   4   6  -3      513.44      501.16     33.66 o 
  -4  -6   3      513.44      539.02     36.37 o 
  -4  -6   3      513.44      479.18     29.34 o 
  -3  -6   3       64.38       28.23     15.14 o 
   3   6  -3       23.65       26.66     10.08 o 
   3   6  -3       23.65       27.93      8.96 o 
  -3  -6   3       23.65       21.79     11.16 o 
   2   6  -3      827.47      943.38     53.85 o 
  -2  -6   3      898.51      845.50     53.44 o 
  -2  -6   3      898.51      926.79     51.54 o 
   2   6  -3      898.51      934.75     54.15 o 
  -2  -6   3      898.51      862.42     53.81 o 
  -2  -6   3      898.51     1106.27     52.33 o 
  -1  -6   3      308.83      248.54     22.24 o 
  -1  -6   3      237.78      246.34     22.69 o 
  -1  -6   3      237.78      260.21     18.74 o 
  -1  -6   3      237.78      257.83     17.70 o 
   0  -6   3      156.88      506.78     28.45 o 
   0   6  -3      156.88      500.53     29.27 o 
   0  -6   3      156.88      352.33     30.50 o 
   1  -6   3     1292.98     1333.16     73.11 o 
   1  -6   3     1292.98     1393.56     72.74 o 
  -1   6  -3     1292.98     1239.11     76.31 o 
  -1   6  -3     1292.98     1351.79     75.98 o 
   1  -6   3     1292.98     1318.92     72.85 o 
   1  -6   3     1292.98     1291.21     72.30 o 
  -1   6  -3     1292.98     1392.55     77.20 o 
   2  -6   3      487.49      479.48     33.43 o 
   2  -6   3      487.49      503.88     32.06 o 
  -2   6  -3      487.49      563.27     33.95 o 
   2  -6   3      487.49      489.78     33.95 o 
  -2   6  -3      487.49      493.84     32.95 o 
   3  -6   3        0.40       28.26     16.03 o 
  -3   6  -3        0.40        2.64     15.06 o 
  -3   6  -3        0.40       -9.56     11.27 o 
   3  -6   3        0.40       53.70     14.02 o 
   3  -6   3        0.40       11.42     13.57 o 
   3  -6   3        0.40        8.14     16.77 o 
   4  -6   3      114.97      173.67     23.91 o 
  -4   6  -3      114.97      149.72     22.02 o 
   4  -6   3      114.97      159.10     23.47 o 
   4  -6   3      114.97      151.29     22.13 o 
   4  -6   3      114.97      145.30     18.93 o 
   5  -6   3      448.28      432.21     32.80 o 
  -5   6  -3      448.28      438.72     37.19 o 
   5  -6   3      448.28      555.76     37.38 o 
   6  -6   3      199.03      200.38     32.91 o 
  -6   6  -3      199.03      236.93     29.97 o 
   6  -6   3      199.03      255.38     30.46 o 
   6  -6   3      199.03      238.23     24.17 o 
   6  -6   3      199.03      243.66     32.99 o 
  -7   6  -3       98.71      108.18     27.00 o 
   7  -6   3       98.71      100.04     32.06 o 
   7  -6   3       98.71       68.35     32.39 o 
   7  -6   3       98.71       81.26     27.45 o 
  -8  -5   3      125.54       90.11     28.41 o 
   8   5  -3      125.54       85.83     26.18 o 
  -8  -5   3      125.54      122.43     23.02 o 
  -7  -5   3       32.11       23.99     16.92 o 
  -7  -5   3       32.11       38.49     22.13 o 
   7   5  -3       32.11        8.85     21.24 o 
  -6  -5   3      171.45      238.87     22.72 o 
  -6  -5   3      171.45      253.67     26.93 o 
   6   5  -3      171.45      179.33     24.54 o 
  -6  -5   3      171.45      223.69     25.70 o 
   5   5  -3       80.75       94.35     16.51 o 
  -5  -5   3       80.75       70.62     18.41 o 
  -5  -5   3       80.75       92.49     14.32 o 
  -5  -5   3       80.75       95.61     17.81 o 
  -4  -5   3     2952.23     2887.34    166.91 o 
   4   5  -3     2952.23     3064.58    165.83 o 
  -4  -5   3     2952.23     2853.68    155.67 o 
   4   5  -3     2952.23     3004.86    167.87 o 
   4   5  -3     2952.23     2862.38    166.50 o 
  -4  -5   3     2952.23     2987.41    152.25 o 
  -3  -5   3      550.11      560.81     34.33 o 
   3   5  -3      550.11      552.67     35.44 o 
   3   5  -3      550.11      565.43     35.81 o 
  -3  -5   3      550.11      609.20     35.29 o 
  -3  -5   3      550.11      519.13     34.18 o 
   3   5  -3      550.11      644.86     35.18 o 
  -3  -5   3      550.11      606.67     37.86 o 
  -3  -5   3      550.11      560.59     34.40 o 
  -2  -5   3      124.61      405.74     24.32 o 
   2   5  -3      124.61      389.41     24.28 o 
  -1  -5   3     7162.21     7048.97    363.15 o 
  -1  -5   3     7162.21     6849.04    363.23 o 
  -1  -5   3     7162.21     6856.03    355.46 o 
  -1  -5   3     7162.21     6943.46    352.81 o 
   1   5  -3     7162.21     7330.56    393.02 o 
   0   5  -3      165.13      186.17     15.14 o 
   0  -5   3      209.28      240.69     20.53 o 
   0  -5   3      209.28      204.62     19.56 o 
   0  -5   3      209.28      284.83     17.00 o 
   0   5  -3      209.28      215.81     16.47 o 
   0   5  -3      209.28      286.36     15.66 o 
   1  -5   3      445.82      373.05     24.92 o 
   1  -5   3      401.66      388.11     25.96 o 
  -1   5  -3      401.66      398.15     25.10 o 
   1  -5   3      401.66      345.86     23.84 o 
  -1   5  -3      401.66      364.34     24.84 o 
   1  -5   3      401.66      385.06     25.85 o 
   1  -5   3      401.66      381.38     23.80 o 
  -1   5  -3      401.66      403.09     24.28 o 
  -1   5  -3      401.66      380.19     24.84 o 
   1  -5   3      401.66      384.20     26.44 o 
   2  -5   3       10.74       13.28     11.08 o 
  -2   5  -3       16.68       50.84     11.45 o 
  -2   5  -3       16.68       32.95      9.59 o 
   2  -5   3       16.68       55.41     13.61 o 
   2  -5   3       16.68       64.67     11.05 o 
  -2   5  -3       16.68       37.19      9.07 o 
   2  -5   3       16.68       39.94      8.89 o 
   2  -5   3       16.68       44.22     13.17 o 
  -3   5  -3       62.31       60.40     14.95 o 
   3  -5   3       56.37       46.15     12.50 o 
   3  -5   3       56.37       42.47     14.84 o 
   3  -5   3       56.37       63.00     15.99 o 
   3  -5   3       56.37       54.22     17.07 o 
  -3   5  -3       56.37       56.79     13.05 o 
   4  -5   3        9.32      586.36     38.75 o 
  -4   5  -3      120.52      461.63     37.82 o 
   5  -5   3      118.56       14.39     20.12 o 
   5  -5   3        7.36        7.10     20.05 o 
  -5   5  -3        7.36        4.69     16.21 o 
   5  -5   3        7.36       -0.78     13.17 o 
  -5   5  -3        7.36       14.21     16.21 o 
  -6   5  -3      288.38      297.70     31.98 o 
  -6   5  -3      288.38      347.57     34.14 o 
   6  -5   3      288.38      384.35     36.71 o 
   6  -5   3      288.38      419.98     41.24 o 
   6  -5   3      288.38      329.20     26.29 o 
   7  -5   3       17.70       -5.91     28.93 o 
  -7   5  -3       17.70       14.21     20.34 o 
   7  -5   3       17.70        0.86     27.48 o 
  -7   5  -3       17.70        1.86     21.83 o 
  -8   5  -3       24.05       17.66     24.81 o 
  -8   5  -3       24.05       27.59     22.13 o 
   8  -5   3       24.05       14.39     34.40 o 
   8  -5   3       24.05       65.19     32.95 o 
  -9  -4   3       19.50      -20.86     28.15 o 
  -9  -4   3       21.51       -7.36     22.13 o 
   9   4  -3       21.51       32.21     27.52 o 
   8   4  -3      123.40      132.88     26.26 o 
  -8  -4   3      121.38      106.21     24.54 o 
  -8  -4   3      121.38      130.20     28.38 o 
  -7  -4   3       24.01       58.31     22.09 o 
   7   4  -3       32.96       33.36     19.41 o 
   7   4  -3       32.96       16.88     18.07 o 
  -7  -4   3       32.96       31.65     17.37 o 
  -6  -4   3      115.72      121.24     18.67 o 
   6   4  -3      106.78       98.14     18.85 o 
  -6  -4   3      106.78      127.71     19.78 o 
   6   4  -3      106.78      128.15     19.15 o 
  -6  -4   3      106.78      121.09     21.01 o 
  -5  -4   3     5774.44     5621.64    281.37 o 
  -5  -4   3     5840.20     5555.11    314.47 o 
  -5  -4   3     5840.20     5578.28    291.56 o 
   5   4  -3     5840.20     5442.02    312.28 o 
   5   4  -3     5840.20     5612.31    314.88 o 
  -4  -4   3      899.88      833.08     47.68 o 
  -4  -4   3      834.12      823.74     50.35 o 
   4   4  -3      834.12      824.97     51.25 o 
  -4  -4   3      834.12      815.19     50.99 o 
   4   4  -3      834.12      849.96     51.25 o 
   4   4  -3      834.12      908.98     50.39 o 
  -4  -4   3      834.12      796.41     48.20 o 
   3   4  -3     1726.10     1809.33    104.91 o 
   3   4  -3     1726.10     1915.88    105.84 o 
  -3  -4   3     1726.10     1758.76    105.43 o 
  -3  -4   3     1726.10     1764.37     96.25 o 
  -3  -4   3     1726.10     1750.39     98.18 o 
  -3  -4   3     1726.10     1895.95    105.36 o 
   3   4  -3     1726.10     2012.76    104.65 o 
   2   4  -3     6084.56     6588.75    352.89 o 
  -2  -4   3     6084.56     6449.55    328.94 o 
  -2  -4   3     6084.56     6338.32    355.75 o 
  -2  -4   3     6084.56     6391.57    321.39 o 
  -2  -4   3     6084.56     6438.62    328.94 o 
   2   4  -3     6084.56     6518.50    355.75 o 
  -2  -4   3     6084.56     5390.88    355.23 o 
   2   4  -3     6084.56     6511.14    352.55 o 
  -2  -4   3     6084.56     6440.85    319.01 o 
  -1  -4   3     2425.79     2090.22    113.61 o 
   1   4  -3     2425.79     2329.09    121.16 o 
   1   4  -3     2425.79     2234.29    122.69 o 
  -1  -4   3     2425.79     2090.45    111.83 o 
   1   4  -3     2425.79     2167.69    121.27 o 
  -1  -4   3     2425.79     2159.47    122.09 o 
  -1  -4   3     2425.79     2190.86    111.64 o 
  -1  -4   3     2425.79     2115.59    122.32 o 
  -1  -4   3     2425.79     2108.82    113.28 o 
   0   4  -3     2271.25     2389.37    122.24 o 
   0  -4   3     2271.25     2043.07    114.32 o 
   0   4  -3     2271.25     2217.63    122.28 o 
   0  -4   3     2271.25     2163.26    112.01 o 
   0  -4   3     2271.25     2245.53    123.28 o 
   0  -4   3     2271.25     2206.18    112.87 o 
   0   4  -3     2271.25     2164.94    123.65 o 
   0  -4   3     2271.25     2055.45    123.21 o 
   0  -4   3     2271.25     2157.57    114.69 o 
   1  -4   3      449.80      366.54     25.36 o 
   1  -4   3      449.80      391.68     25.36 o 
   1  -4   3      449.80      417.41     25.33 o 
   1  -4   3      449.80      392.46     24.32 o 
  -1   4  -3      449.80      409.71     25.66 o 
  -1   4  -3      449.80      398.97     25.51 o 
  -1   4  -3      449.80      429.24     24.99 o 
   1  -4   3      449.80      401.61     25.18 o 
  -2   4  -3     4388.01     4766.33    247.31 o 
   2  -4   3     4388.01     4040.54    249.65 o 
   2  -4   3     4388.01     4365.50    223.25 o 
   2  -4   3     4388.01     4352.22    231.21 o 
   2  -4   3     4388.01     4483.46    225.70 o 
   2  -4   3     4388.01     4606.67    249.65 o 
  -2   4  -3     4388.01     4109.90    247.49 o 
  -2   4  -3     4388.01     4639.06    249.76 o 
   3  -4   3      261.32      248.46     22.80 o 
  -3   4  -3      261.32      242.55     19.08 o 
   3  -4   3      261.32      253.52     23.39 o 
  -3   4  -3      261.32      237.53     21.64 o 
   3  -4   3      261.32      254.97     18.97 o 
  -3   4  -3      261.32      262.97     21.27 o 
   4  -4   3     2017.01     1979.88    109.71 o 
   4  -4   3     2017.01     2048.61    103.83 o 
  -4   4  -3     2017.01     2047.79    116.70 o 
   4  -4   3     2017.01     1972.15    118.67 o 
  -4   4  -3     2017.01     1964.97    116.44 o 
  -4   4  -3     2017.01     1976.94    107.37 o 
  -5   4  -3       72.40       88.25     17.63 o 
  -5   4  -3       72.40       63.15     16.36 o 
   5  -4   3       72.40       45.04     20.90 o 
   5  -4   3       72.40       70.40     23.13 o 
   5  -4   3       72.40       55.67     13.20 o 
   6  -4   3       83.99      125.96     15.51 o 
  -6   4  -3       84.36       89.51     20.16 o 
   6  -4   3       84.36       98.40     24.84 o 
  -6   4  -3       84.36       88.70     21.09 o 
   6  -4   3       84.36       85.76     26.96 o 
  -7   4  -3      101.68      146.97     25.70 o 
   7  -4   3      101.31      184.91     31.57 o 
   7  -4   3      101.31      117.07     31.65 o 
  -7   4  -3      101.31      137.64     22.65 o 
   8  -4   3      168.66      180.07     37.67 o 
   8  -4   3      171.11      205.58     36.59 o 
  -8   4  -3      171.11      160.36     29.53 o 
  -8   4  -3      171.11      154.71     30.79 o 
  -9  -3   3      103.62       70.44     30.05 o 
  -9  -3   3      101.17       74.53     28.00 o 
   9   3  -3      101.17       67.09     27.97 o 
   9   3  -3      101.17      116.40     28.19 o 
   8   3  -3        6.95        1.34     21.01 o 
  -8  -3   3        6.95      -21.46     21.46 o 
   8   3  -3        6.95        7.92     22.09 o 
  -8  -3   3        6.95        0.52     23.91 o 
  -7  -3   3      183.20      199.86     26.66 o 
   7   3  -3      183.20      215.77     24.99 o 
   7   3  -3      183.20      166.98     25.47 o 
  -7  -3   3      183.20      170.18     24.10 o 
  -6  -3   3      723.78      688.86     39.05 o 
  -6  -3   3      723.78      656.73     44.55 o 
   6   3  -3      723.78      656.17     44.81 o 
  -6  -3   3      723.78      647.43     43.62 o 
   6   3  -3      723.78      606.71     44.96 o 
   5   3  -3     1409.20     1358.56     81.70 o 
  -5  -3   3     1409.20     1320.33     81.74 o 
   5   3  -3     1409.20     1386.27     75.42 o 
  -5  -3   3     1409.20     1347.74     76.98 o 
  -5  -3   3     1409.20     1445.36     73.19 o 
   5   3  -3     1409.20     1403.86     82.15 o 
   4   3  -3      162.39      177.10     17.22 o 
   4   3  -3      162.39      162.55     15.32 o 
  -4  -3   3      162.39      173.49     18.26 o 
   4   3  -3      162.39      205.99     18.07 o 
  -4  -3   3      162.39      181.71     18.15 o 
  -4  -3   3      162.39      177.50     17.00 o 
   4   3  -3      162.39      199.97     15.95 o 
   3   3  -3      539.44     1020.85     60.54 o 
  -3  -3   3      803.27     1073.62     61.62 o 
   3   3  -3      803.27     1099.61     61.10 o 
   3   3  -3      803.27      936.43     61.10 o 
  -3  -3   3      803.27     1022.04     57.38 o 
  -3  -3   3      803.27     1098.94     55.93 o 
  -3  -3   3      803.27     1090.24     61.25 o 
  -2  -3   3      539.95      272.04     16.55 o 
  -2  -3   3      276.12      195.95     16.10 o 
   2   3  -3      276.12      212.69     15.58 o 
  -2  -3   3      276.12      218.49     15.47 o 
   2   3  -3      276.12      202.64     15.21 o 
   2   3  -3      276.12      229.38     15.88 o 
  -2  -3   3      276.12      219.04     15.55 o 
  -2  -3   3      276.12      225.18     15.92 o 
  -1  -3   3      105.71      108.11      9.74 o 
  -1  -3   3      105.75      113.39     10.30 o 
  -1  -3   3      105.75      128.41     10.78 o 
  -1  -3   3      105.75      102.90     10.08 o 
   1   3  -3      105.75      102.61      8.89 o 
   1   3  -3      105.75      107.81      9.93 o 
   1   3  -3      105.75       95.50      9.63 o 
   0  -3   3     9878.27     9296.35    493.65 o 
   0   3  -3     9878.23     9712.95    529.84 o 
   0   3  -3     9878.23     9575.27    534.34 o 
   0  -3   3     9878.23     9372.78    493.65 o 
   0   3  -3     9878.23    10300.50    529.61 o 
   0   3  -3     9878.23    10276.63    529.61 o 
   0  -3   3     9878.23     8519.54    533.85 o 
   0  -3   3     9878.23     8959.46    534.22 o 
   0  -3   3     9878.23     9848.46    476.84 o 
   0  -3   3     9878.23     9510.67    481.08 o 
  -1   3  -3      669.04     1578.80     90.07 o 
  -1   3  -3     1111.96     1613.49     90.15 o 
   1  -3   3     1111.96     1519.44     81.74 o 
  -2   3  -3     1319.56      964.09     54.97 o 
  -2   3  -3      876.64      887.19     54.85 o 
   2  -3   3      876.64      872.98     55.60 o 
  -2   3  -3      876.64     1017.02     54.45 o 
   2  -3   3      876.64      881.94     51.66 o 
   2  -3   3      876.64      968.33     49.57 o 
  -2   3  -3      876.64      888.45     50.61 o 
   3  -3   3     8726.82     8717.28    427.86 o 
  -3   3  -3     8726.82     8578.15    476.92 o 
   3  -3   3     8726.82     8351.63    481.60 o 
  -3   3  -3     8726.82     8411.21    443.56 o 
   3  -3   3     8726.82     8198.23    444.41 o 
  -3   3  -3     8726.82     9003.79    480.60 o 
   4  -3   3     2043.26     1985.72    100.45 o 
  -4   3  -3     2043.26     1903.16    112.98 o 
   4  -3   3     2043.26     1850.17    106.32 o 
  -4   3  -3     2043.26     2008.70    104.91 o 
   4  -3   3     2043.26     1906.99    115.84 o 
  -4   3  -3     2043.26     1995.20    113.17 o 
   5  -3   3       98.00      125.10     14.17 o 
   5  -3   3       98.00       99.11     23.69 o 
   5  -3   3       98.00      128.94     16.62 o 
  -5   3  -3       98.00      100.00     17.74 o 
   5  -3   3       98.00      146.41     22.61 o 
  -5   3  -3       98.00      124.62     17.37 o 
  -6   3  -3       31.56        8.55     16.55 o 
  -6   3  -3       31.56       20.71     17.59 o 
   6  -3   3       31.56       64.52     22.13 o 
   6  -3   3       31.56       30.57     11.97 o 
  -6   3  -3       31.56       32.09     16.74 o 
   6  -3   3       31.56       21.35     24.54 o 
   7  -3   3      214.14      273.56     34.21 o 
   7  -3   3      214.14      225.63     21.16 o 
   7  -3   3      214.14      209.38     35.66 o 
  -7   3  -3      214.14      299.82     28.78 o 
  -7   3  -3      214.14      295.21     29.60 o 
  -7   3  -3      214.14      245.52     27.37 o 
  -8   3  -3       13.07       15.06     23.62 o 
   8  -3   3       13.07       44.03     32.84 o 
   8  -3   3       13.07       66.64     30.79 o 
  -8   3  -3       13.07       51.28     23.50 o 
  -9   3  -3      143.56      148.35     31.98 o 
   9  -3   3      143.56      127.52     37.08 o 
   9  -3   3      143.56      121.61     38.90 o 
  -9  -2   3       63.20       46.60     25.96 o 
   9   2  -3       63.20       92.64     28.04 o 
   9   2  -3       63.20       32.84     25.25 o 
  -9  -2   3       63.20       32.73     28.49 o 
   8   2  -3      710.23      639.58     48.46 o 
  -8  -2   3      710.23      611.54     46.67 o 
  -8  -2   3      710.23      646.76     48.20 o 
   8   2  -3      710.23      653.45     47.45 o 
   7   2  -3     1251.41     1183.70     74.08 o 
  -7  -2   3     1251.41     1181.61     70.40 o 
  -7  -2   3     1251.41     1163.95     73.93 o 
   7   2  -3     1251.41     1126.98     73.26 o 
   6   2  -3       60.11       56.97     15.17 o 
  -6  -2   3       60.11       62.89     17.89 o 
   6   2  -3       60.11       88.18     15.66 o 
   6   2  -3       60.11       62.63     16.40 o 
  -6  -2   3       60.11       49.24     15.25 o 
   5   2  -3      566.66      527.98     33.32 o 
   5   2  -3      566.66      524.55     35.89 o 
  -5  -2   3      566.66      529.87     34.77 o 
  -5  -2   3      566.66      497.41     30.35 o 
   5   2  -3      566.66      522.88     35.74 o 
  -5  -2   3      566.66      526.19     36.26 o 
   4   2  -3      229.79      178.06     16.59 o 
   4   2  -3      229.79      198.48     17.93 o 
  -4  -2   3      229.79      189.93     18.37 o 
  -4  -2   3      229.79      199.48     17.81 o 
   4   2  -3      229.79      206.44     16.92 o 
  -4  -2   3      229.79      215.85     15.10 o 
  -3  -2   3       14.88       16.66      8.33 o 
  -3  -2   3       14.88       10.52      7.33 o 
   3   2  -3       14.88       22.72      7.88 o 
  -3  -2   3       14.88       17.81      8.33 o 
   3   2  -3       14.88       19.71      7.36 o 
   3   2  -3       14.88       16.44      8.33 o 
   2   2  -3       39.42       20.38      6.36 o 
   2   2  -3       39.42       40.31      6.88 o 
  -2  -2   3       39.42       27.22      7.33 o 
  -2  -2   3       39.42       38.30      7.14 o 
   2   2  -3       39.42       35.89      6.28 o 
  -2  -2   3       39.42       46.04      6.40 o 
  -2  -2   3       39.42       37.93      7.18 o 
   2   2  -3       39.42       34.77      7.25 o 
   1   2  -3     4694.54     4605.89    259.69 o 
  -1  -2   3     4694.54     4602.77    239.95 o 
   1   2  -3     4694.54     4648.36    257.50 o 
  -1  -2   3     4694.54     4387.70    259.73 o 
  -1  -2   3     4694.54     4740.22    259.69 o 
   1   2  -3     4694.54     4739.85    257.35 o 
  -1  -2   3     4694.54     4638.28    233.62 o 
  -1  -2   3     4694.54     4598.16    231.76 o 
   0   2  -3    14045.87    14264.84    782.09 o 
   0  -2   3    14045.87    14052.42    787.93 o 
   0  -2   3    14045.87    14105.48    787.97 o 
   0   2  -3    14045.87    13854.42    788.15 o 
   0  -2   3    14045.87    14760.95    702.25 o 
   0  -2   3    14045.87    14123.48    708.98 o 
   0  -2   3    14045.87    12831.19    788.12 o 
   0  -2   3    14045.87    13700.57    728.09 o 
   0   2  -3    14045.87    15405.55    781.38 o 
   0  -2   3    14045.87    13702.91    728.09 o 
  -1   2  -3      123.60       91.56     10.08 o 
  -1   2  -3      126.79      114.62     10.41 o 
  -1   2  -3      126.79      136.60     10.08 o 
  -1   2  -3      126.79      113.39     10.04 o 
   1  -2   3      126.79       99.04     10.38 o 
   1  -2   3      126.79      127.37     10.60 o 
   1  -2   3      126.79      120.38     11.31 o 
  -1   2  -3      126.79      102.20     10.23 o 
  -1   2  -3      126.79      138.27      9.71 o 
  -2   2  -3     1452.60     1566.04     85.65 o 
   2  -2   3     1449.41     1467.56     79.66 o 
  -2   2  -3     1449.41     1422.12     84.98 o 
  -2   2  -3     1449.41     1474.15     79.18 o 
   2  -2   3     1449.41     1480.32     86.58 o 
   3  -2   3     2261.29     3740.50    184.72 o 
  -3   2  -3     2868.38     2903.89    185.87 o 
  -3   2  -3     2868.38     3184.85    172.15 o 
  -4   2  -3      618.58       19.41     12.35 o 
  -4   2  -3       11.49       25.14     11.38 o 
   4  -2   3       11.49        9.86     11.16 o 
   4  -2   3       11.49       12.46     14.09 o 
  -4   2  -3       11.49       22.91     10.30 o 
   4  -2   3       11.49       30.27     16.47 o 
   5  -2   3     3221.45     3383.85    187.55 o 
   5  -2   3     3268.53     3149.11    171.96 o 
  -5   2  -3     3268.53     3149.67    170.70 o 
   5  -2   3     3268.53     3190.13    182.60 o 
  -5   2  -3     3268.53     3251.05    183.64 o 
  -5   2  -3     3268.53     3135.35    184.05 o 
  -6   2  -3       63.70        9.26     16.03 o 
   6  -2   3       16.62       19.75     23.02 o 
  -6   2  -3       16.62       17.40     15.99 o 
  -6   2  -3       16.62       -4.61     16.10 o 
   6  -2   3       16.62       10.64     15.58 o 
   6  -2   3       16.62       12.94     20.86 o 
  -7   2  -3      308.83      396.59     36.78 o 
  -7   2  -3      308.83      466.58     37.45 o 
  -7   2  -3      308.83      433.37     35.78 o 
   8  -2   3      937.83      899.20     63.11 o 
  -8   2  -3      937.83      894.70     61.77 o 
  -8   2  -3      937.83      921.96     59.87 o 
   8  -2   3      937.83      911.51     69.47 o 
  -9   2  -3      159.42      168.10     32.43 o 
   9  -2   3      159.42      223.32     38.01 o 
  -9   2  -3      159.42      215.36     32.58 o 
   9  -2   3      159.42      142.92     41.09 o 
 -10  -1   3       58.10      120.53     34.59 o 
 -10  -1   3       58.10      150.32     33.73 o 
  10   1  -3       58.10       89.03     29.42 o 
   9   1  -3        7.26       11.45     24.10 o 
  -9  -1   3        7.26        2.98     25.51 o 
  -9  -1   3        7.26        5.17     26.55 o 
   9   1  -3        7.26       40.39     26.22 o 
  -8  -1   3       75.40       65.79     24.32 o 
   8   1  -3       75.67      108.30     22.72 o 
  -8  -1   3       75.67       83.04     25.07 o 
   8   1  -3       75.67      110.41     23.43 o 
   8   1  -3       75.67      106.03     23.02 o 
  -7  -1   3      371.97      383.87     35.22 o 
   7   1  -3      371.69      351.07     32.54 o 
   7   1  -3      371.69      394.50     32.32 o 
  -7  -1   3      371.69      365.72     33.58 o 
   7   1  -3      371.69      378.18     32.09 o 
   6   1  -3     3239.11     3379.28    186.69 o 
   6   1  -3     3239.85     3123.64    172.00 o 
  -6  -1   3     3239.85     3189.84    186.54 o 
  -6  -1   3     3239.85     3292.70    183.75 o 
   6   1  -3     3239.85     3210.55    184.53 o 
  -6  -1   3     3239.85     3189.87    172.74 o 
  -5  -1   3      123.86      110.45     15.95 o 
   5   1  -3      123.12      117.03     15.77 o 
  -5  -1   3      123.12      113.17     13.69 o 
  -5  -1   3      123.12       85.13     16.33 o 
   5   1  -3      123.12      100.23     15.14 o 
   5   1  -3      123.12       96.62     15.17 o 
   4   1  -3      199.53     1695.31    103.94 o 
  -4  -1   3     1143.87     1891.45    102.87 o 
  -4  -1   3     1143.87     1806.69     96.65 o 
  -3  -1   3     6940.95     5940.06    346.79 o 
  -3  -1   3     5996.61     6330.77    307.85 o 
   3   1  -3     5996.61     6131.95    343.63 o 
  -3  -1   3     5996.61     5962.71    320.20 o 
  -3  -1   3     5996.61     6276.84    343.18 o 
   3   1  -3     5996.61     6304.77    346.53 o 
   3   1  -3     5996.61     6169.70    320.20 o 
   2   1  -3     2616.77     2709.76    152.96 o 
  -2  -1   3     2616.77     2688.38    135.89 o 
  -2  -1   3     2616.77     2630.36    141.47 o 
  -2  -1   3     2616.77     2863.69    151.55 o 
   2   1  -3     2616.77     2687.71    151.84 o 
  -2  -1   3     2616.77     2628.54    153.37 o 
   1   1  -3     3034.62     3084.29    150.95 o 
   1   1  -3     3034.62     2961.98    166.46 o 
  -1  -1   3     3034.62     3045.10    155.23 o 
   1   1  -3     3034.62     2917.91    167.84 o 
  -1  -1   3     3034.62     3038.22    149.61 o 
  -1  -1   3     3034.62     2823.22    167.98 o 
  -1  -1   3     3034.62     3067.97    167.95 o 
   1   1  -3     3034.62     2849.67    155.15 o 
  -1  -1   3     3034.62     2981.99    151.10 o 
   0  -1   3     1928.71     2540.85    130.46 o 
   0   1  -3     1928.71     2338.24    141.10 o 
   0  -1   3     1928.71     2491.20    130.46 o 
   0  -1   3     1928.71     2606.15    141.17 o 
  -1   1  -3     9007.33     9192.59    462.49 o 
   1  -1   3     9007.33     8962.95    495.88 o 
  -1   1  -3     9007.33     9126.92    500.38 o 
   1  -1   3     9007.33     8455.02    500.68 o 
   1  -1   3     9007.33     8933.91    462.37 o 
   1  -1   3     9007.33     9048.78    495.92 o 
  -1   1  -3     9007.33     9128.00    500.42 o 
  -1   1  -3     9007.33     8508.76    496.10 o 
  -2   1  -3      498.27      620.39     37.08 o 
   2  -1   3      498.27      622.44     36.59 o 
  -2   1  -3      498.27      596.07     37.19 o 
   2  -1   3      498.27      606.11     35.18 o 
  -2   1  -3      498.27      618.31     34.96 o 
   2  -1   3      498.27      584.58     38.68 o 
  -3   1  -3      385.13      398.41     28.52 o 
   3  -1   3      385.13      476.32     28.67 o 
   3  -1   3      385.13      418.75     28.12 o 
  -3   1  -3      385.13      392.20     26.59 o 
   3  -1   3      385.13      445.34     31.87 o 
  -3   1  -3      385.13      421.17     28.00 o 
   4  -1   3     3837.45     3641.91    209.00 o 
  -4   1  -3     3837.45     3848.31    211.09 o 
  -4   1  -3     3837.45     3857.46    209.90 o 
   4  -1   3     3837.45     3640.98    195.91 o 
  -4   1  -3     3837.45     3780.63    195.50 o 
   4  -1   3     3837.45     3462.14    212.69 o 
   5  -1   3     1784.14     1701.93    105.02 o 
   5  -1   3     1784.14     1698.99     95.91 o 
  -5   1  -3     1784.14     1742.80    101.49 o 
  -5   1  -3     1784.14     1690.85     94.68 o 
  -5   1  -3     1784.14     1818.41    102.12 o 
   5  -1   3     1784.14     1680.84    100.75 o 
  -6   1  -3      741.07      757.95     49.16 o 
   6  -1   3      741.07      707.67     49.20 o 
   6  -1   3      741.07      701.98     52.66 o 
  -6   1  -3      741.07      755.83     49.65 o 
   6  -1   3      741.07      687.82     48.53 o 
  -6   1  -3      741.07      759.67     47.12 o 
   7  -1   3      679.41      643.45     49.24 o 
  -7   1  -3      681.01      739.25     47.64 o 
  -7   1  -3      681.01      701.17     48.94 o 
   7  -1   3      681.01      665.54     49.02 o 
  -7   1  -3      681.01      685.84     49.20 o 
   7  -1   3      681.01      680.75     55.34 o 
   8  -1   3      797.14      807.86     56.90 o 
  -8   1  -3      795.54      886.74     55.30 o 
  -8   1  -3      795.54      760.00     55.56 o 
   8  -1   3      795.54      727.16     60.84 o 
  -9   1  -3        4.14      187.84     30.94 o 
  -9   1  -3       71.73       68.69     25.81 o 
 -10   0   3      314.20      277.25     37.19 o 
 -10   0   3      246.62      271.44     40.13 o 
  10   0  -3      246.62      263.26     39.64 o 
  -9   0   3        2.11      -25.73     25.73 o 
   9   0  -3        2.11      -14.09     24.99 o 
  -9   0   3        2.11      -18.67     25.88 o 
   9   0  -3        2.11      -21.01     23.88 o 
   8   0  -3      201.29      179.40     28.97 o 
  -8   0   3      201.29      226.85     29.83 o 
   8   0  -3      201.29      223.73     28.26 o 
   8   0  -3      201.29      169.25     26.59 o 
  -8   0   3      201.29      205.58     27.85 o 
   7   0  -3     1345.93     1228.66     75.27 o 
  -7   0   3     1345.93     1309.84     76.39 o 
  -7   0   3     1345.93     1328.14     80.07 o 
  -7   0   3     1345.93     1319.85     82.19 o 
   7   0  -3     1345.93     1270.87     79.99 o 
   7   0  -3     1345.93     1344.06     81.82 o 
   6   0  -3     2472.10     2271.15    127.75 o 
  -6   0   3     2472.10     2324.11    127.82 o 
   6   0  -3     2472.10     2388.00    136.60 o 
  -6   0   3     2472.10     2370.04    138.53 o 
   6   0  -3     2472.10     2335.67    137.94 o 
  -6   0   3     2472.10     2467.99    136.60 o 
  -5   0   3      121.28      161.22     16.70 o 
   5   0  -3      121.28      106.51     14.76 o 
   5   0  -3      121.28      123.73     16.18 o 
   5   0  -3      121.28      108.26     15.14 o 
  -5   0   3      121.28      117.44     16.33 o 
  -5   0   3      121.28      135.29     16.10 o 
  -4   0   3      381.39      358.99     24.62 o 
   4   0  -3      381.39      355.79     25.40 o 
   4   0  -3      381.39      379.44     25.96 o 
  -4   0   3      381.39      399.00     27.45 o 
   4   0  -3      381.39      343.37     24.66 o 
  -4   0   3      381.39      343.48     24.81 o 
   3   0  -3     5793.71     5733.66    301.12 o 
  -3   0   3     5793.71     5908.19    322.73 o 
  -3   0   3     5793.71     5773.71    301.01 o 
   3   0  -3     5793.71     5746.79    322.91 o 
  -3   0   3     5793.71     5670.55    326.11 o 
   3   0  -3     5793.71     5881.08    325.70 o 
  -2   0   3      660.50      774.54     43.59 o 
  -2   0   3      668.23      728.87     44.59 o 
   2   0  -3      668.23      764.76     43.77 o 
  -2   0   3      668.23      742.30     40.95 o 
   2   0  -3      668.23      743.23     41.21 o 
   2   0  -3      668.23      733.93     43.85 o 
  -1   0   3     3974.67     4244.78    232.21 o 
   1   0  -3     3966.94     4256.80    232.36 o 
  -1   0   3     3966.94     4221.50    216.48 o 
   1   0  -3     3966.94     4170.33    216.55 o 
  -1   0   3     3966.94     4038.53    234.44 o 
   1   0  -3     3966.94     4060.62    234.22 o 
   0   0  -3       74.77       79.81      7.74 o 
   0   0   3       80.74       99.89      7.62 o 
   0   0  -3       80.74       66.79      7.07 o 
   0   0   3       80.74       78.99      7.51 o 
   0   0  -3       80.74       92.53      7.59 o 
   0   0   3       80.74       78.28      7.44 o 
  -1   0  -3     8605.19     8608.24    491.38 o 
   1   0   3     8599.22     8636.76    495.99 o 
   1   0   3     8599.22     9296.91    491.31 o 
  -1   0  -3     8599.22     9034.50    495.62 o 
  -1   0  -3     8599.22     9058.27    458.10 o 
   1   0   3     8599.22     8391.43    457.69 o 
  -2   0  -3     1208.15     1702.23    105.62 o 
  -2   0  -3     1448.71     1687.87    105.02 o 
  -2   0  -3     1448.71     1955.00     98.29 o 
   2   0   3     1448.71     1935.29    104.76 o 
   2   0   3     1448.71     1973.45    104.80 o 
  -3   0  -3     2395.49     2179.78    120.98 o 
  -3   0  -3     2154.93     2152.37    120.34 o 
   3   0   3     2154.93     2049.95    112.57 o 
   3   0   3     2154.93     2063.41    119.71 o 
   3   0   3     2154.93     2073.79    122.84 o 
  -3   0  -3     2154.93     2108.26    112.27 o 
   4   0   3     2134.26     2001.45    119.49 o 
  -4   0  -3     2134.26     2039.50    117.22 o 
  -4   0  -3     2134.26     2120.79    109.37 o 
  -4   0  -3     2134.26     2103.17    116.77 o 
   4   0   3     2134.26     2003.65    116.29 o 
   4   0   3     2134.26     1887.99    109.37 o 
  -5   0  -3       70.62       84.75     14.69 o 
  -5   0  -3       70.62       82.00     14.21 o 
   5   0   3       70.62       57.35     14.76 o 
  -5   0  -3       70.62       77.65     15.77 o 
   5   0   3       70.62       71.74     20.64 o 
   5   0   3       70.62       94.68     18.04 o 
   6   0   3       56.65       65.94     20.60 o 
   6   0   3       56.65       70.47     17.48 o 
  -6   0  -3       56.65       82.78     16.40 o 
  -6   0  -3       56.65       70.03     17.26 o 
   6   0   3       56.65       66.94     21.35 o 
  -6   0  -3       56.65       70.44     18.22 o 
  -7   0  -3      520.44      573.87     41.24 o 
  -7   0  -3      520.44      508.19     40.05 o 
   7   0   3      520.44      527.79     42.21 o 
   7   0   3      520.44      559.22     45.85 o 
   7   0   3      520.44      548.39     42.36 o 
   8   0   3       61.80       72.30     25.59 o 
   8   0   3       61.80       24.92     30.98 o 
   8   0   3       61.80      109.63     27.67 o 
  -8   0  -3       61.80       69.02     24.25 o 
  -8   0  -3       61.80       86.28     21.50 o 
   9   0   3      240.15      291.94     45.33 o 
  -9   0  -3      240.15      270.89     32.95 o 
  -9   0  -3      240.15      341.40     37.64 o 
 -10   1   3      123.11      143.89     35.00 o 
  10  -1  -3      123.11      160.10     36.22 o 
  10  -1  -3      123.11      142.14     33.88 o 
 -10   1   3      123.11      147.94     32.65 o 
  -9   1   3        0.19       23.39     24.77 o 
   9  -1  -3       10.25       10.19     26.63 o 
   9  -1  -3       10.25       51.66     27.11 o 
  -9   1   3       10.25       -7.85     25.92 o 
  -8   1   3       94.47       92.75     23.84 o 
  -8   1   3       84.42       95.95     25.10 o 
   8  -1  -3       84.42       74.82     24.21 o 
   8  -1  -3       84.42       61.10     24.62 o 
   7  -1  -3     2177.01     2033.25    122.20 o 
   7  -1  -3     2178.32     2075.38    124.47 o 
  -7   1   3     2178.32     2186.36    115.66 o 
  -7   1   3     2178.32     2096.77    124.25 o 
   7  -1  -3     2178.32     2035.41    115.47 o 
  -7   1   3     2178.32     2047.42    122.54 o 
   6  -1  -3       61.28       39.83     15.43 o 
  -6   1   3       59.97       48.49     16.81 o 
  -6   1   3       59.97       95.46     16.92 o 
   6  -1  -3       59.97       64.82     15.32 o 
   6  -1  -3       59.97       73.08     17.78 o 
  -6   1   3       59.97       58.76     16.59 o 
   5  -1  -3     3699.50     3807.88    214.14 o 
   5  -1  -3     3699.50     3798.92    211.68 o 
  -5   1   3     3699.50     3767.94    212.02 o 
  -5   1   3     3699.50     3663.37    197.51 o 
   5  -1  -3     3699.50     3709.93    198.07 o 
  -5   1   3     3699.50     3712.72    214.21 o 
  -4   1   3      168.61      133.47     14.32 o 
  -4   1   3      168.61      134.44     16.07 o 
   4  -1  -3      168.61      144.41     14.32 o 
   4  -1  -3      168.61      155.67     15.28 o 
  -4   1   3      168.61      137.56     14.76 o 
   4  -1  -3      168.61      133.14     15.25 o 
   3  -1  -3      800.14      823.11     48.83 o 
  -3   1   3      800.14      836.05     50.02 o 
  -3   1   3      800.14      844.61     49.09 o 
   3  -1  -3      800.14      813.81     46.41 o 
   3  -1  -3      800.14      816.94     49.28 o 
  -3   1   3      800.14      820.28     45.89 o 
  -2   1   3     9583.43     9213.57    543.56 o 
  -2   1   3     9583.43     9807.59    501.91 o 
  -2   1   3     9583.43    10052.97    538.80 o 
   2  -1  -3     9583.43     9645.08    488.37 o 
   2  -1  -3     9583.43     9797.89    543.41 o 
   2  -1  -3     9583.43     9672.11    538.58 o 
   2  -1  -3     9583.43     9658.24    502.20 o 
  -1   1   3     9047.53     8902.48    526.49 o 
   1  -1  -3     9047.53     9439.16    526.38 o 
   1  -1  -3     9047.53     9111.41    486.29 o 
   1  -1  -3     9047.53     9041.01    526.27 o 
  -1   1   3     9047.53     9949.88    521.99 o 
   1  -1  -3     9047.53     9759.29    473.61 o 
  -1   1   3     9047.53     9571.33    486.21 o 
   0  -1  -3     8369.90     8548.55    449.21 o 
   0   1   3     8369.90     8912.41    482.01 o 
   0  -1  -3     8369.90     8924.76    486.36 o 
   0   1   3     8369.90     8638.10    449.02 o 
   0   1   3     8369.90     8763.58    486.36 o 
   0  -1  -3     8369.90     8210.46    486.14 o 
   1   1   3    20043.57    19890.46   1118.47 o 
   1   1   3    20043.57    19755.58   1109.50 o 
  -1  -1  -3    20043.57    19204.36   1032.67 o 
  -1  -1  -3    20043.57    21651.71   1118.43 o 
   1   1   3    20043.57    19329.72   1032.49 o 
  -1  -1  -3    20043.57    20075.67   1120.59 o 
  -2  -1  -3     8122.79     7923.36    462.67 o 
   2   1   3     8122.79     8471.75    458.92 o 
   2   1   3     8122.79     8271.68    464.12 o 
  -2  -1  -3     8122.79     8173.61    462.78 o 
  -2  -1  -3     8122.79     8320.21    428.05 o 
   2   1   3     8122.79     8342.30    427.86 o 
  -3  -1  -3      339.54      338.76     23.69 o 
   3   1   3      339.54      336.19     23.84 o 
   3   1   3      339.54      339.84     23.65 o 
  -3  -1  -3      339.54      346.90     23.65 o 
   3   1   3      339.54      356.16     26.11 o 
  -3  -1  -3      339.54      366.72     24.06 o 
   4   1   3        0.84       66.79     13.17 o 
   4   1   3       19.86       68.28     12.31 o 
   4   1   3       19.86       88.40     17.07 o 
  -4  -1  -3       19.86       25.88     10.38 o 
  -4  -1  -3       19.86        7.51     11.08 o 
  -4  -1  -3       19.86        9.82      8.55 o 
  -5  -1  -3       21.47        6.66     10.52 o 
   5   1   3        2.44        4.98     15.47 o 
  -5  -1  -3        2.44        4.91     11.68 o 
   5   1   3        2.44        4.20     14.73 o 
  -5  -1  -3        2.44       -2.60     13.39 o 
   5   1   3        2.44        9.37     13.05 o 
   6   1   3        3.61      213.24     27.33 o 
  -6  -1  -3       35.22       42.10     14.88 o 
   6   1   3       35.22      105.58     19.04 o 
  -6  -1  -3       35.22       73.86     18.71 o 
   6   1   3       35.22      169.36     21.98 o 
   7   1   3       46.17       32.47     20.71 o 
   7   1   3       14.55       19.12     25.92 o 
  -7  -1  -3       14.55        7.92     17.22 o 
  -7  -1  -3       14.55       18.07     19.82 o 
   7   1   3       14.55       22.95     19.90 o 
  -8  -1  -3      357.03      358.73     35.11 o 
   8   1   3      357.12      419.61     44.55 o 
   8   1   3      357.12      347.65     37.86 o 
  -8  -1  -3      357.12      363.30     36.11 o 
   9   1   3      362.37      389.93     41.84 o 
  -9  -1  -3      362.29      305.14     34.29 o 
  -9  -1  -3      362.29      401.35     40.42 o 
   9   1   3      362.29      393.65     48.01 o 
   9  -2  -3      139.56      103.61     30.35 o 
  -9   2   3      139.56      154.97     29.79 o 
   9  -2  -3      139.56      128.01     31.72 o 
  -9   2   3      139.56      199.89     31.35 o 
   8  -2  -3      409.57      396.03     38.34 o 
  -8   2   3      409.57      347.76     36.71 o 
   8  -2  -3      409.57      340.17     36.74 o 
  -8   2   3      409.57      381.52     36.56 o 
  -8   2   3      409.57      397.63     36.07 o 
  -7   2   3       29.21       63.74     19.71 o 
  -7   2   3       29.21       23.35     16.85 o 
   7  -2  -3       29.21       49.39     18.67 o 
   7  -2  -3       29.21       25.59     20.42 o 
  -7   2   3       29.21       16.18     18.93 o 
   6  -2  -3      789.95      717.01     48.23 o 
   6  -2  -3      789.95      753.79     48.27 o 
  -6   2   3      789.95      742.56     51.73 o 
  -6   2   3      789.95      720.80     50.43 o 
  -6   2   3      789.95      779.78     46.64 o 
   6  -2  -3      789.95      764.17     50.87 o 
  -5   2   3      743.99     1189.20     70.51 o 
   5  -2  -3      999.10     1310.40     75.01 o 
   5  -2  -3      999.10     1243.20     76.61 o 
  -5   2   3      999.10     1305.94     77.24 o 
  -5   2   3      999.10     1117.39     75.57 o 
   5  -2  -3      999.10     1435.77     72.41 o 
   4  -2  -3     1306.66     1077.93     62.74 o 
  -4   2   3     1051.55     1053.31     63.52 o 
  -4   2   3     1051.55     1076.03     58.98 o 
   4  -2  -3     1051.55     1034.57     59.76 o 
   4  -2  -3     1051.55     1086.11     63.82 o 
  -4   2   3     1051.55     1027.35     64.56 o 
   3  -2  -3     1369.96     1169.16     67.54 o 
  -3   2   3     1370.08     1222.23     66.83 o 
  -3   2   3     1370.08     1219.21     73.19 o 
  -3   2   3     1370.08     1256.74     72.07 o 
   3  -2  -3     1370.08     1272.91     64.93 o 
   3  -2  -3     1370.08     1296.08     72.78 o 
   2  -2  -3    15663.06    15553.86    821.88 o 
   2  -2  -3    15662.94    15887.37    889.57 o 
   2  -2  -3    15662.94    15894.59    800.02 o 
  -2   2   3    15662.94    16003.66    821.44 o 
  -2   2   3    15662.94    16504.68    882.13 o 
  -2   2   3    15662.94    15496.21    889.75 o 
  -1   2   3       39.99       35.44      5.62 o 
   1  -2  -3       49.86       71.07      7.48 o 
   1  -2  -3       49.86       43.66      7.21 o 
   1  -2  -3       49.86       46.90      6.47 o 
  -1   2   3       49.86       53.29      7.14 o 
   1  -2  -3       49.86       32.76      5.65 o 
   0   2   3       37.55       24.43      5.17 o 
   0   2   3       27.68       27.00      4.65 o 
   0  -2  -3       27.68       33.06      6.51 o 
   0  -2  -3       27.68       37.67      6.06 o 
   0  -2  -3       27.68       28.78      5.02 o 
   0  -2  -3       27.68       27.71      5.91 o 
   1   2   3     5951.69     6436.39    356.61 o 
  -1  -2  -3     5951.69     6275.77    360.14 o 
   1   2   3     5951.69     6032.51    356.87 o 
  -1  -2  -3     5951.69     7541.84    360.18 o 
   1   2   3     5951.69     5779.36    360.07 o 
   2   2   3      268.86      233.21     20.08 o 
  -2  -2  -3      268.86      225.92     17.07 o 
   2   2   3      268.86      234.89     17.22 o 
   2   2   3      268.86      219.86     18.41 o 
  -2  -2  -3      268.86      258.13     18.04 o 
  -2  -2  -3      268.86      272.41     19.38 o 
   2   2   3      268.86      286.92     17.44 o 
   3   2   3     2252.91     2104.32    117.41 o 
   3   2   3     2252.91     2299.04    125.66 o 
  -3  -2  -3     2252.91     2217.89    126.48 o 
  -3  -2  -3     2252.91     2381.82    118.11 o 
  -3  -2  -3     2252.91     2094.65    126.29 o 
   3   2   3     2252.91     2204.88    128.56 o 
   4   2   3       39.03       41.54     16.21 o 
   4   2   3       39.03       33.99     12.46 o 
  -4  -2  -3       39.03       46.67     10.90 o 
   4   2   3       39.03       54.04     12.35 o 
  -4  -2  -3       39.03       47.49     12.76 o 
  -5  -2  -3      323.09      359.77     27.30 o 
   5   2   3      323.09      340.43     31.65 o 
   5   2   3      323.09      341.21     27.00 o 
   5   2   3      323.09      304.84     26.81 o 
  -5  -2  -3      323.09      334.85     26.44 o 
   6   2   3      934.85      878.11     54.56 o 
  -6  -2  -3      934.85      933.45     55.30 o 
  -6  -2  -3      934.85      919.84     56.94 o 
   6   2   3      934.85      864.58     61.59 o 
   6   2   3      934.85      847.21     57.35 o 
  -7  -2  -3      837.76      759.63     51.28 o 
   7   2   3      837.76      791.46     58.05 o 
  -7  -2  -3      837.76      759.52     51.02 o 
   7   2   3      837.76      724.97     52.73 o 
  -8  -2  -3       52.93      148.35     30.35 o 
   8   2   3       52.93      294.99     33.92 o 
   8   2   3       52.93      451.52     42.69 o 
  -9  -2  -3       12.64       21.98     23.39 o 
   9   2   3       12.64       30.05     28.64 o 
   9   2   3       12.64       28.52     34.62 o 
  -9  -2  -3       12.64       30.87     27.07 o 
   9  -3  -3       10.00        9.48     28.34 o 
  -9   3   3       10.00        7.55     29.75 o 
  -9   3   3       10.00       -3.76     24.73 o 
   9  -3  -3       10.00        3.57     28.12 o 
  -8   3   3      950.41      939.18     65.12 o 
   8  -3  -3      950.41      892.47     60.88 o 
   8  -3  -3      950.41      866.92     63.52 o 
  -8   3   3      950.41      885.48     63.89 o 
   7  -3  -3      362.46      351.62     34.88 o 
   7  -3  -3      362.46      311.83     33.21 o 
  -7   3   3      362.46      342.89     34.85 o 
  -7   3   3      362.46      351.40     33.10 o 
  -6   3   3      291.56      259.02     25.59 o 
  -6   3   3      291.56      268.21     27.22 o 
   6  -3  -3      291.56      294.06     28.38 o 
  -6   3   3      291.56      280.82     27.41 o 
   6  -3  -3      291.56      259.54     28.12 o 
   5  -3  -3      174.34      232.58     23.13 o 
   5  -3  -3      174.34      192.53     13.87 o 
   5  -3  -3      174.34      219.27     22.54 o 
  -5   3   3      174.34      231.54     22.54 o 
  -5   3   3      174.34      221.09     21.87 o 
   4  -3  -3      799.12      802.84     48.23 o 
   4  -3  -3      799.12      838.77     42.77 o 
  -4   3   3      799.12      803.77     51.43 o 
   4  -3  -3      799.12      777.63     45.26 o 
  -4   3   3      799.12      833.52     51.54 o 
  -4   3   3      799.12      788.52     46.23 o 
   4  -3  -3      799.12      829.88     50.95 o 
   3  -3  -3     1674.64     1665.22     87.39 o 
  -3   3   3     1674.64     1683.71     96.43 o 
   3  -3  -3     1674.64     1673.11     97.21 o 
   3  -3  -3     1674.64     1657.90     85.72 o 
  -3   3   3     1674.64     1785.68     89.33 o 
  -3   3   3     1674.64     1670.51     97.62 o 
   3  -3  -3     1674.64     1594.30     90.26 o 
   2  -3  -3     1508.25     1808.11     86.32 o 
   2  -3  -3     1508.25     1522.72     92.42 o 
  -2   3   3     1508.25     1583.67     91.60 o 
   2  -3  -3     1508.25     1599.88     83.97 o 
  -2   3   3     1508.25     1603.86     93.08 o 
  -2   3   3     1508.25     1642.39     91.97 o 
   2  -3  -3     1508.25     1603.75     82.89 o 
   2  -3  -3     1508.25     1559.76     92.49 o 
  -1   3   3     5550.18     6110.87    317.30 o 
   1  -3  -3     5603.57     5536.22    285.87 o 
   1  -3  -3     5603.57     5863.56    295.84 o 
  -1   3   3     5603.57     5739.50    317.00 o 
   1  -3  -3     5603.57     5207.65    319.57 o 
   1  -3  -3     5603.57     5846.97    319.94 o 
  -1   3   3     5603.57     5577.65    319.94 o 
   1  -3  -3     5603.57     5700.41    288.63 o 
   0  -3  -3     1292.43     1318.03     70.36 o 
   0   3   3     1239.04     1243.20     75.98 o 
   0   3   3     1239.04     1271.69     75.05 o 
   0  -3  -3     1239.04     1358.19     70.40 o 
   0  -3  -3     1239.04     1289.24     69.66 o 
   0   3   3     1239.04     1442.35     74.90 o 
   0  -3  -3     1239.04     1405.72     75.64 o 
   0  -3  -3     1239.04     1327.29     70.44 o 
   0  -3  -3     1239.04     1290.62     69.36 o 
   1   3   3      743.75     5210.40    301.94 o 
  -1  -3  -3     1748.25     5637.86    281.67 o 
  -2  -3  -3     3459.40     2334.26    132.88 o 
   2   3   3     2454.89     2432.36    132.21 o 
  -2  -3  -3     2454.89     2424.67    133.47 o 
  -2  -3  -3     2454.89     2218.71    123.51 o 
   2   3   3     2454.89     2361.44    134.40 o 
   2   3   3     2454.89     2292.16    131.69 o 
  -3  -3  -3     7476.89     7479.36    429.02 o 
  -3  -3  -3     7583.75     7192.74    397.07 o 
   3   3   3     7583.75     7547.34    425.56 o 
   3   3   3     7583.75     7946.34    426.15 o 
   3   3   3     7583.75     8040.69    431.17 o 
  -3  -3  -3     7583.75     7642.40    429.72 o 
   4   3   3      110.05       -3.68     15.58 o 
  -4  -3  -3        3.19       10.93      9.86 o 
   4   3   3        3.19        5.80     11.23 o 
  -4  -3  -3        3.19       22.35     11.90 o 
  -4  -3  -3        3.19        8.22     10.12 o 
   4   3   3        3.19       -1.86      9.97 o 
   5   3   3       55.62      286.69     27.97 o 
  -5  -3  -3       55.62      196.29     21.87 o 
  -5  -3  -3       55.62      204.54     21.83 o 
   6   3   3     1733.80     1555.18     99.96 o 
   6   3   3     1733.80     1549.23     96.92 o 
  -6  -3  -3     1733.80     1701.63     96.80 o 
  -6  -3  -3     1733.80     1685.05     91.97 o 
   7   3   3      157.92      183.45     26.74 o 
  -7  -3  -3      157.92      241.62     28.19 o 
   7   3   3      157.92      191.49     31.91 o 
  -7  -3  -3      157.92      193.01     23.69 o 
   8   3   3       25.69       74.16     25.85 o 
  -8  -3  -3       25.69       36.04     24.88 o 
  -8  -3  -3       25.69       15.51     20.08 o 
   8   3   3       25.69       24.92     29.23 o 
  -9  -3  -3       10.78       30.76     27.63 o 
   9   3   3       10.78       65.86     32.58 o 
  -9  -3  -3       10.78        2.53     22.09 o 
  -9   4   3       96.01       96.13     33.10 o 
   9  -4  -3       96.01      106.40     32.50 o 
   9  -4  -3       96.01      116.37     31.83 o 
  -9   4   3       96.01      142.55     31.98 o 
   8  -4  -3      613.17      538.39     47.57 o 
  -8   4   3      613.83      566.13     47.27 o 
  -8   4   3      613.83      577.18     49.16 o 
   8  -4  -3      613.83      648.77     49.57 o 
   7  -4  -3        6.72       15.02     20.38 o 
  -7   4   3        6.05        4.02     19.67 o 
   7  -4  -3        6.05        4.61     18.04 o 
  -7   4   3        6.05       -8.78     22.39 o 
   7  -4  -3        6.05        0.45     21.83 o 
   6  -4  -3        4.35      434.82     35.63 o 
   6  -4  -3      199.30      504.81     36.52 o 
  -6   4   3      199.30      498.63     37.49 o 
  -6   4   3      199.30      305.70     35.18 o 
   5  -4  -3     1533.85     1233.42     68.76 o 
  -5   4   3     1338.89     1322.00     77.54 o 
   5  -4  -3     1338.89     1204.08     72.18 o 
   5  -4  -3     1338.89     1273.96     65.60 o 
   5  -4  -3     1338.89     1288.35     77.43 o 
  -5   4   3     1338.89     1210.14     76.83 o 
   4  -4  -3       44.90       54.33     14.76 o 
  -4   4   3       44.90       60.58     11.31 o 
  -4   4   3       44.90       47.42     13.61 o 
   4  -4  -3       44.90       54.18     10.34 o 
   4  -4  -3       44.90       71.07     13.20 o 
   4  -4  -3       44.90       57.46     13.61 o 
  -4   4   3       44.90       34.44     13.02 o 
   3  -4  -3      240.31      233.92     19.49 o 
   3  -4  -3      240.31      250.58     18.78 o 
   3  -4  -3      240.31      225.52     17.74 o 
  -3   4   3      240.31      225.74     20.19 o 
   3  -4  -3      240.31      199.59     20.23 o 
  -3   4   3      240.31      237.42     19.67 o 
  -3   4   3      240.31      194.17     19.78 o 
   2  -4  -3     1477.22     1521.30     88.55 o 
  -2   4   3     1477.22     1669.17     94.68 o 
  -2   4   3     1477.22     1615.69     95.76 o 
   2  -4  -3     1477.22     1589.73     86.13 o 
   2  -4  -3     1477.22     1985.09     87.88 o 
   2  -4  -3     1477.22     1605.09     95.17 o 
   1  -4  -3      912.36      855.17     50.21 o 
   1  -4  -3      912.36      837.39     47.86 o 
   1  -4  -3      912.36      852.19     47.64 o 
  -1   4   3      912.36      906.49     50.02 o 
  -1   4   3      912.36      820.54     50.76 o 
  -1   4   3      912.36      989.94     49.91 o 
   1  -4  -3      912.36      854.72     47.53 o 
   1  -4  -3      912.36      914.00     47.19 o 
   1  -4  -3      912.36      768.00     50.06 o 
   0  -4  -3      160.87      152.55     15.36 o 
   0   4   3      160.87      180.11     11.71 o 
   0   4   3      160.87      193.42     13.95 o 
   0  -4  -3      160.87      168.06     16.03 o 
   0  -4  -3      160.87      170.44     13.31 o 
   1   4   3        9.85       16.33      4.61 o 
  -1  -4  -3        9.85       12.01     10.26 o 
  -1  -4  -3        9.85       25.96     10.67 o 
  -1  -4  -3        9.85       14.47      3.98 o 
  -1  -4  -3        9.85       13.17      6.88 o 
  -1  -4  -3        9.85       39.87      8.00 o 
   1   4   3        9.85        6.55      5.39 o 
   2   4   3     6283.52     5914.58    335.45 o 
  -2  -4  -3     6283.52     5963.11    309.64 o 
  -2  -4  -3     6283.52     5553.21    334.18 o 
  -2  -4  -3     6283.52     5606.40    334.00 o 
  -2  -4  -3     6283.52     6439.06    309.64 o 
   2   4   3     6283.52     6431.03    331.91 o 
   2   4   3     6283.52     5786.28    331.39 o 
  -3  -4  -3      368.45      459.51     30.87 o 
  -3  -4  -3      368.45      489.45     30.12 o 
   3   4   3      368.45      393.35     31.31 o 
   3   4   3      368.45      532.33     34.29 o 
  -3  -4  -3      368.45      521.65     30.42 o 
   4   4   3      746.47      673.50     43.81 o 
  -4  -4  -3      746.47      713.66     43.55 o 
   4   4   3      746.47      655.72     44.29 o 
  -4  -4  -3      746.47      756.76     42.99 o 
   4   4   3      746.47      744.31     48.12 o 
   5   4   3      470.93      484.73     38.08 o 
  -5  -4  -3      474.09      468.18     32.88 o 
  -5  -4  -3      474.09      469.92     32.73 o 
   5   4   3      474.09      452.67     34.88 o 
  -5  -4  -3      474.09      519.83     34.66 o 
   6   4   3      499.81      428.90     36.15 o 
   6   4   3      496.65      478.74     41.21 o 
  -6  -4  -3      496.65      534.11     37.41 o 
  -6  -4  -3      496.65      467.39     34.81 o 
  -6  -4  -3      496.65      479.41     34.85 o 
  -7  -4  -3      512.03      598.23     45.78 o 
  -7  -4  -3      583.77      577.44     42.62 o 
  -7  -4  -3      583.77      582.72     43.33 o 
   7   4   3      583.77      711.24     48.01 o 
  -8  -4  -3      272.48      219.45     26.52 o 
  -8  -4  -3      200.74      260.73     33.21 o 
  -8  -4  -3      200.74      221.69     26.07 o 
   8   4   3      200.74      179.29     31.28 o 
   8  -5  -3       87.12      129.49     23.99 o 
  -8   5   3       87.12       90.63     29.60 o 
   8  -5  -3       87.12       84.75     31.13 o 
   8  -5  -3       87.12       59.13     28.49 o 
  -8   5   3       87.12       73.75     27.59 o 
   7  -5  -3      582.07      539.69     38.04 o 
   7  -5  -3      582.07      533.44     43.73 o 
  -7   5   3      582.07      530.47     45.15 o 
   7  -5  -3      582.07      533.33     44.18 o 
  -7   5   3      582.07      546.87     45.30 o 
   6  -5  -3      109.50      133.81     23.95 o 
   6  -5  -3      109.50      122.32     22.65 o 
  -6   5   3      109.50      114.32     22.80 o 
   6  -5  -3      109.50      120.64     20.75 o 
  -6   5   3      109.50      146.04     24.06 o 
  -5   5   3       87.27       86.61     19.45 o 
  -5   5   3       87.27       62.18     19.30 o 
   5  -5  -3       87.27       95.20     13.91 o 
   5  -5  -3       87.27      103.24     17.63 o 
   5  -5  -3       87.27      125.96     20.71 o 
   5  -5  -3       87.27       74.53     18.11 o 
   4  -5  -3     2463.29     2533.82    143.40 o 
  -4   5   3     2546.63     2478.41    142.58 o 
   4  -5  -3     2546.63     2327.53    129.31 o 
   4  -5  -3     2546.63     2495.25    127.48 o 
   4  -5  -3     2546.63     2402.73    133.21 o 
  -4   5   3     2546.63     2624.22    143.77 o 
  -3   5   3     1825.62     1763.07    102.23 o 
   3  -5  -3     1742.29     1784.45     92.53 o 
   3  -5  -3     1742.29     1696.39    101.53 o 
   3  -5  -3     1742.29     1731.76     95.73 o 
   3  -5  -3     1742.29     1779.02     93.94 o 
  -3   5   3     1742.29     1794.53    103.05 o 
   3  -5  -3     1742.29     1788.54    102.53 o 
  -3   5   3     1742.29     1801.26    101.71 o 
   2  -5  -3       74.44       67.16      9.56 o 
   2  -5  -3       75.30       94.50     12.68 o 
   2  -5  -3       75.30       81.26     13.61 o 
   2  -5  -3       75.30       80.85     10.64 o 
  -2   5   3       75.30       88.47     11.27 o 
   2  -5  -3       75.30       87.32     14.84 o 
  -2   5   3       75.30       69.73     11.42 o 
  -2   5   3       75.30      102.53     11.97 o 
  -1   5   3      425.22      396.66     26.55 o 
   1  -5  -3      424.36      442.07     24.88 o 
   1  -5  -3      424.36      401.87     25.66 o 
  -1   5   3      424.36      347.09     25.21 o 
   1  -5  -3      424.36      495.18     28.52 o 
  -1   5   3      424.36      413.54     25.47 o 
   1  -5  -3      424.36      439.09     28.23 o 
   0  -5  -3     1057.57     1061.42     58.80 o 
   0  -5  -3     1065.22     1115.57     56.97 o 
   0  -5  -3     1065.22     1045.28     56.90 o 
   0  -5  -3     1065.22     1057.37     58.57 o 
   0   5   3     1065.22     1026.31     61.18 o 
  -1  -5  -3      794.63      811.62     47.19 o 
  -1  -5  -3      786.98      774.02     44.63 o 
   1   5   3      786.98      792.35     48.05 o 
  -1  -5  -3      786.98      867.89     44.74 o 
  -1  -5  -3      786.98      817.46     47.16 o 
  -2  -5  -3        9.09       18.71      9.04 o 
  -2  -5  -3        9.09        6.58      9.48 o 
   2   5   3        9.09       16.62     10.64 o 
  -2  -5  -3        9.09       26.55     15.58 o 
   2   5   3        9.09       -5.58      7.51 o 
   2   5   3        9.09       21.90      7.66 o 
   3   5   3      771.71      696.37     46.56 o 
   3   5   3      771.71      785.18     43.59 o 
   3   5   3      771.71      752.90     44.29 o 
  -3  -5  -3      771.71      662.53     42.14 o 
  -3  -5  -3      771.71      731.14     42.58 o 
  -3  -5  -3      771.71      686.14     42.10 o 
  -4  -5  -3      418.16      413.06     28.30 o 
  -4  -5  -3      418.16      382.57     25.92 o 
   4   5   3      418.16      347.72     27.67 o 
  -5  -5  -3      288.11      293.87     26.59 o 
   5   5   3      288.11      246.45     25.14 o 
  -5  -5  -3      288.11      263.90     22.24 o 
  -6  -5  -3      380.95      430.91     34.40 o 
  -6  -5  -3      380.95      369.96     30.01 o 
   6   5   3      380.95      345.64     32.91 o 
  -7  -5  -3      474.26      524.03     41.43 o 
  -7  -5  -3      474.26      486.84     36.59 o 
   7   5   3      474.26      429.72     39.53 o 
  -8  -5  -3       14.99       16.36     19.67 o 
   8   5   3       14.99        4.91     25.51 o 
  -8  -5  -3       14.99       37.34     26.33 o 
  -8  -5  -3       14.99        9.00     19.12 o 
   8  -6  -3      137.46      149.28     26.96 o 
   8  -6  -3      137.46      170.29     34.92 o 
   8  -6  -3      137.46      142.06     32.61 o 
  -8   6   3      137.46      114.84     32.88 o 
   7  -6  -3      610.91      515.78     39.46 o 
   7  -6  -3      610.91      548.69     45.37 o 
   7  -6  -3      610.91      590.16     47.42 o 
  -7   6   3      610.91      529.09     46.38 o 
  -6   6   3      274.84      266.76     32.35 o 
   6  -6  -3      274.84      311.27     29.04 o 
   6  -6  -3      274.84      282.01     31.46 o 
   6  -6  -3      274.84      267.32     31.61 o 
   5  -6  -3      259.40      280.74     26.63 o 
   5  -6  -3      259.40      302.05     28.49 o 
   5  -6  -3      259.40      274.16     29.27 o 
   5  -6  -3      259.40      246.56     23.91 o 
  -5   6   3      259.40      266.39     28.38 o 
   4  -6  -3     2001.96     1797.58    100.93 o 
   4  -6  -3     2001.96     1799.74    107.85 o 
  -4   6   3     2001.96     1794.31    107.74 o 
   4  -6  -3     2001.96     1851.51     98.81 o 
   4  -6  -3     2001.96     1931.39     97.18 o 
   3  -6  -3      119.90      157.87     18.22 o 
  -3   6   3      119.90      126.15     17.37 o 
   3  -6  -3      119.90      133.58     19.56 o 
   3  -6  -3      119.90      149.91     16.18 o 
   3  -6  -3      119.90      109.86     17.40 o 
   2  -6  -3      792.81      806.49     48.12 o 
   2  -6  -3      792.81      798.97     46.15 o 
  -2   6   3      792.81      786.29     48.57 o 
   2  -6  -3      792.81      816.60     47.16 o 
   1  -6  -3      482.76      486.73     26.74 o 
   1  -6  -3      482.76      416.26     27.15 o 
  -1   6   3      482.76      393.91     26.78 o 
   1  -6  -3      482.76      428.20     30.57 o 
  -1   6   3      482.76      446.87     27.41 o 
   1  -6  -3      482.76      437.53     31.20 o 
   0  -6  -3      757.22      842.93     52.96 o 
   0  -6  -3      757.22      772.90     52.62 o 
   0  -6  -3      757.22      935.46     50.17 o 
   0  -6  -3      757.22     1056.99     50.24 o 
  -1  -6  -3      945.32      929.81     51.80 o 
  -1  -6  -3      945.32      950.78     55.49 o 
  -1  -6  -3      945.32      980.83     51.84 o 
  -1  -6  -3      945.32      936.91     55.34 o 
  -2  -6  -3      170.07      213.50     22.95 o 
  -2  -6  -3      170.25      194.13     15.99 o 
   2   6   3      170.25      164.49     13.87 o 
   2   6   3      170.25      150.17     14.69 o 
   3   6   3      168.99      137.64     15.43 o 
   3   6   3      168.81      160.99     17.29 o 
  -3  -6  -3      168.81      192.86     17.18 o 
   4   6   3       63.34       87.36     15.69 o 
  -4  -6  -3       71.49       95.35     16.47 o 
  -5  -6  -3      514.84      436.49     29.68 o 
  -5  -6  -3      506.70      486.77     34.70 o 
   5   6   3      506.70      413.99     33.06 o 
   6   6   3      131.82      167.43     24.40 o 
  -6  -6  -3      154.37      182.30     19.30 o 
  -6  -6  -3      154.37      194.17     26.29 o 
   7   6   3      112.78       61.88     25.36 o 
  -7  -6  -3       90.23       72.93     18.37 o 
  -7  -6  -3       90.23      139.50     27.56 o 
   7  -7  -3       15.02       48.23     23.21 o 
   7  -7  -3       53.84      108.30     28.82 o 
   7  -7  -3       53.84      213.35     30.72 o 
  -7   7   3       53.84       33.10     26.55 o 
   6  -7  -3      214.77      189.33     26.93 o 
   6  -7  -3      175.95      154.86     27.30 o 
  -6   7   3      175.95      180.96     28.04 o 
   6  -7  -3      175.95      212.69     28.82 o 
  -5   7   3      738.75      644.97     49.91 o 
   5  -7  -3      742.16      725.34     43.36 o 
   5  -7  -3      742.16      659.92     47.90 o 
   5  -7  -3      742.16      713.07     45.11 o 
   5  -7  -3      742.16      640.40     46.97 o 
   4  -7  -3      544.10      467.84     35.52 o 
   4  -7  -3      540.69      455.16     35.00 o 
  -4   7   3      540.69      437.16     36.74 o 
   4  -7  -3      540.69      450.96     33.99 o 
   4  -7  -3      540.69      526.27     34.66 o 
  -3   7   3      523.23      478.25     35.81 o 
   3  -7  -3      532.95      483.94     33.99 o 
   3  -7  -3      532.95      517.27     34.96 o 
   3  -7  -3      532.95      493.61     35.89 o 
  -2   7   3      473.36      377.40     28.71 o 
   2  -7  -3      463.63      412.91     28.49 o 
   2  -7  -3      463.63      435.23     31.80 o 
   2  -7  -3      463.63      406.29     31.76 o 
   1  -7  -3      306.15      515.11     36.37 o 
  -1   7   3      306.15      520.91     32.73 o 
   1  -7  -3      306.15      544.67     32.21 o 
   0  -7  -3       35.58       61.96     11.19 o 
   0  -7  -3       35.58       60.06     21.16 o 
   0  -7  -3       35.58       82.75     19.67 o 
  -1  -7  -3     1635.20     1553.14     89.74 o 
  -1  -7  -3     1635.20     1677.57     89.48 o 
  -1  -7  -3     1635.20     1614.65     85.54 o 
   2   7   3      210.87      197.77     17.18 o 
  -2  -7  -3      210.87      221.24     26.55 o 
   2   7   3      210.87      239.16     16.33 o 
  -2  -7  -3      210.87      198.33     18.67 o 
  -3  -7  -3       48.39      104.13     14.54 o 
   3   7   3       48.39       52.96     12.27 o 
  -4  -7  -3      560.43      547.39     36.48 o 
   4   7   3      560.43      533.15     36.56 o 
   5   7   3      176.54      179.33     23.58 o 
  -5  -7  -3      176.54      235.26     25.18 o 
   6   7   3        0.68      120.12     23.58 o 
  -6  -7  -3        0.68       40.50     22.76 o 
   6  -8  -3       73.59       79.40     24.66 o 
   6  -8  -3       73.59       78.69     25.33 o 
   6  -8  -3       73.59       60.36     25.10 o 
  -6   8   3       73.59      -24.99     24.99 o 
  -5   8   3       23.20       35.48     21.42 o 
   5  -8  -3       23.20       63.78     23.02 o 
   5  -8  -3       23.20       36.07     21.83 o 
  -4   8   3       61.30       35.29     19.71 o 
   4  -8  -3       61.30       73.82     20.68 o 
   4  -8  -3       61.30       93.87     21.46 o 
   4  -8  -3       61.30       60.58     22.57 o 
   3  -8  -3      555.46      507.34     37.64 o 
   3  -8  -3      558.10      490.94     35.37 o 
  -3   8   3      558.10      488.67     36.93 o 
   3  -8  -3      558.10      512.32     37.64 o 
  -2   8   3        3.25       -3.50     13.50 o 
   2  -8  -3        0.60       -9.82     14.95 o 
   2  -8  -3        0.60       19.19     19.82 o 
   2  -8  -3        0.60        6.36     20.38 o 
  -1   8   3      292.76      419.72     28.97 o 
   1  -8  -3      361.47      453.30     36.37 o 
   1  -8  -3      361.47      453.34     27.74 o 
   1  -8  -3      361.47      374.16     33.66 o 
   0  -8  -3     1160.19      946.54     60.14 o 
   0  -8  -3     1091.48     1038.58     60.66 o 
  -1  -8  -3      387.36      479.82     39.76 o 
  -1  -8  -3      423.54      473.98     37.08 o 
  -2  -8  -3      297.37      287.47     34.10 o 
   2   8   3      261.19      247.09     18.37 o 
  -3  -8  -3       84.17      168.28     16.85 o 
   3   8   3       84.17       86.43     14.62 o 
   4   8   3      286.96      239.16     24.62 o 
  -4  -8  -3      286.96      337.86     26.40 o 
  -5  -8  -3       19.05       38.08     20.38 o 
   5   8   3       19.05       38.71     18.78 o 
   4  -9  -3       34.32       70.70     25.10 o 
   4  -9  -3       34.32       60.47     24.40 o 
  -4   9   3       34.32       34.77     22.13 o 
   4  -9  -3       34.32       54.71     22.24 o 
   3  -9  -3       35.02       31.83     23.47 o 
  -3   9   3       35.02       41.99     18.22 o 
   3  -9  -3       35.02       64.93     19.97 o 
   3  -9  -3       35.02       29.90     24.17 o 
  -2   9   3       14.19        3.94     15.51 o 
   2  -9  -3       14.19       23.17     22.20 o 
   2  -9  -3       14.19      -20.49     23.02 o 
   2  -9  -3       14.19       32.02     16.14 o 
   1  -9  -3       34.25       22.80     22.69 o 
   1  -9  -3       34.25       51.95     13.95 o 
  -1   9   3       34.25       20.57     12.98 o 
   1  -9  -3       34.25       24.95     24.84 o 
   0  -9  -3      149.54      132.25     29.64 o 
   0  -9  -3      149.54      138.86     27.15 o 
  -1  -9  -3       15.76       27.67     24.17 o 
  -1  -9  -3       15.76       50.91     26.96 o 
  -2  -9  -3      479.70      458.21     43.96 o 
   3   9   3       68.97       62.18     14.47 o 
  -3  -9  -3       69.14       75.90     15.47 o 
  -4  -9   4      132.20      152.77     19.56 o 
  -4  -9   4      132.03       78.06     29.90 o 
   4   9  -4      132.03      116.96     19.78 o 
   3   9  -4      155.43      206.70     20.94 o 
  -3  -9   4      158.13      208.63     20.34 o 
  -3  -9   4      158.13      212.16     32.61 o 
   2   9  -4      192.96      197.92     19.30 o 
  -2  -9   4      190.26      194.46     19.71 o 
  -2  -9   4      190.26      241.14     29.94 o 
  -2  -9   4      190.26      264.79     32.80 o 
  -1  -9   4      118.32      116.81     27.04 o 
  -1  -9   4      118.32      190.82     18.33 o 
  -1  -9   4      118.32      114.95     25.96 o 
   1   9  -4      118.32      196.29     18.26 o 
   0  -9   4      895.83      806.67     47.04 o 
   0  -9   4      895.83      832.89     52.40 o 
   0   9  -4      895.83      764.20     49.16 o 
   0  -9   4      895.83      805.26     51.95 o 
  -1   9  -4       19.71       29.31     16.36 o 
   1  -9   4       19.71       29.27     22.16 o 
   1  -9   4       19.71       12.79     16.62 o 
   1  -9   4       19.71       29.19     23.13 o 
  -2   9  -4       84.92       52.66     19.90 o 
   2  -9   4       84.92       71.96     21.53 o 
   2  -9   4       84.92       80.59     25.07 o 
   2  -9   4       84.92      111.42     25.77 o 
   3  -9   4      184.76      207.52     28.97 o 
   3  -9   4      184.76      178.77     27.89 o 
  -3   9  -4      184.76      248.91     28.67 o 
   3  -9   4      184.76      226.41     31.83 o 
   6   8  -4        0.86        9.56     20.86 o 
  -6  -8   4        0.86      -20.79     20.79 o 
  -6  -8   4        0.86      -11.08     28.19 o 
  -5  -8   4       63.83       87.99     19.67 o 
  -5  -8   4       63.83       64.11     26.40 o 
   5   8  -4       63.83       71.29     20.01 o 
  -4  -8   4      435.14      488.48     32.99 o 
  -4  -8   4      435.14      476.65     40.61 o 
   4   8  -4      435.14      424.81     33.84 o 
   3   8  -4       39.97      108.30     16.74 o 
  -3  -8   4       39.97      156.49     27.30 o 
  -3  -8   4       39.97      185.80     17.63 o 
  -2  -8   4      738.91      615.82     43.55 o 
  -2  -8   4      738.91      653.12     45.37 o 
  -2  -8   4      738.91      635.86     38.01 o 
   2   8  -4      738.91      664.35     40.42 o 
  -1  -8   4      291.53      418.04     37.52 o 
  -1  -8   4      363.64      523.92     39.12 o 
  -1  -8   4      363.64      604.40     33.88 o 
   1   8  -4      363.64      575.24     34.55 o 
   0  -8   4      343.39      258.50     23.09 o 
   0  -8   4      271.29      296.32     30.20 o 
   0  -8   4      271.29      333.48     29.79 o 
   0   8  -4      271.29      245.90     21.50 o 
   1  -8   4      860.97      791.28     51.80 o 
   1  -8   4      884.33      791.76     52.18 o 
  -1   8  -4      884.33      844.94     51.80 o 
   1  -8   4      884.33      905.97     50.39 o 
  -2   8  -4       68.53       55.86     18.30 o 
   2  -8   4       45.17       72.11     19.64 o 
   2  -8   4       45.17       68.80     22.13 o 
   2  -8   4       45.17       47.49     20.86 o 
   3  -8   4      498.58      455.38     38.68 o 
  -3   8  -4      498.67      499.34     39.27 o 
   3  -8   4      498.67      511.43     38.12 o 
   3  -8   4      498.67      503.17     39.01 o 
   4  -8   4      294.75      346.53     34.92 o 
   4  -8   4      294.66      355.12     34.03 o 
  -4   8  -4      294.66      284.13     32.02 o 
   4  -8   4      294.66      300.04     27.37 o 
   4  -8   4      294.66      290.08     30.57 o 
   5  -8   4      329.38      527.05     43.47 o 
  -5   8  -4      329.38      435.41     40.65 o 
   5  -8   4      329.38      357.95     36.26 o 
   5  -8   4      329.38      490.23     38.75 o 
   5  -8   4      329.38      376.43     40.31 o 
  -7  -7   4        4.11       33.47     26.55 o 
   7   7  -4        4.11        5.65     22.80 o 
  -7  -7   4        4.11        0.11     23.28 o 
   6   7  -4      231.65      215.66     26.85 o 
  -6  -7   4      231.65      270.03     28.26 o 
  -6  -7   4      231.65      242.62     31.65 o 
  -5  -7   4       66.33       71.78     19.12 o 
  -5  -7   4       66.33       81.41     24.95 o 
   5   7  -4       66.33       91.37     18.97 o 
  -4  -7   4       89.84      139.39     17.85 o 
  -4  -7   4       89.84      118.78     24.77 o 
   4   7  -4       89.84      119.60     18.07 o 
  -3  -7   4      140.74      135.26     16.21 o 
   3   7  -4      140.74      142.32     16.36 o 
  -3  -7   4      140.74      165.38     22.54 o 
  -2  -7   4      364.71      381.93     24.77 o 
  -2  -7   4      364.71      368.36     29.49 o 
   2   7  -4      364.71      341.03     25.73 o 
  -2  -7   4      364.71      396.33     31.16 o 
   1   7  -4      958.11      926.46     56.49 o 
  -1  -7   4      958.11      906.01     57.46 o 
   1   7  -4      958.11      985.66     56.42 o 
  -1  -7   4      958.11      969.93     56.79 o 
  -1  -7   4      958.11     1014.52     53.96 o 
  -1  -7   4      958.11     1001.06     54.11 o 
   0  -7   4       71.89       56.83     19.26 o 
   0  -7   4       71.89       99.18     18.74 o 
   0   7  -4       71.89      102.01     11.23 o 
   0   7  -4       71.89       88.92     12.64 o 
   0  -7   4       71.89       90.15     14.17 o 
  -1   7  -4     1594.88     1480.24     88.62 o 
   1  -7   4     1594.88     1529.56     84.42 o 
   1  -7   4     1594.88     1532.72     83.71 o 
   1  -7   4     1594.88     1592.85     83.94 o 
  -2   7  -4      120.30      166.50     20.05 o 
   2  -7   4      120.30      138.38     21.38 o 
   2  -7   4      120.30      159.62     20.79 o 
   2  -7   4      120.30      151.32     13.57 o 
   2  -7   4      120.30      138.53     22.83 o 
   3  -7   4       11.65       48.35     18.33 o 
  -3   7  -4       57.26       37.41     16.66 o 
   3  -7   4       57.26      104.46     21.72 o 
   4  -7   4     1178.84     1107.50     67.28 o 
   4  -7   4     1133.23     1075.40     65.38 o 
   4  -7   4     1133.23     1099.13     63.18 o 
  -4   7  -4     1133.23     1124.60     70.06 o 
   4  -7   4     1133.23     1030.70     67.76 o 
   5  -7   4      129.05      271.59     31.83 o 
   5  -7   4      198.65      251.06     26.70 o 
  -5   7  -4      198.65      247.49     30.46 o 
   6  -7   4      108.02       85.42     29.83 o 
   6  -7   4       38.42       62.29     21.72 o 
   6  -7   4       38.42       36.26     26.70 o 
  -6   7  -4       38.42       43.36     25.96 o 
   6  -7   4       38.42       43.85     25.36 o 
  -8  -6   4       47.46       85.05     21.53 o 
  -8  -6   4       47.46       35.29     27.33 o 
   8   6  -4       47.46       67.35     27.52 o 
   7   6  -4      368.72      370.03     36.74 o 
  -7  -6   4      368.72      383.09     36.71 o 
  -7  -6   4      368.72      379.67     31.42 o 
  -7  -6   4      368.72      380.63     36.48 o 
   6   6  -4      141.54      196.58     25.44 o 
  -6  -6   4      154.97      196.58     25.96 o 
  -6  -6   4      154.97      197.88     20.23 o 
  -6  -6   4      154.97      196.99     26.55 o 
   5   6  -4      443.80      386.66     32.32 o 
  -5  -6   4      430.37      417.30     32.17 o 
  -5  -6   4      430.37      401.61     34.33 o 
  -5  -6   4      430.37      419.68     28.56 o 
  -4  -6   4       19.86       63.30     15.32 o 
   4   6  -4       35.02       72.82     15.02 o 
  -4  -6   4       35.02       57.35     18.37 o 
  -4  -6   4       35.02       64.90      9.48 o 
  -3  -6   4      118.23       94.01     17.48 o 
   3   6  -4      103.07      118.41     13.43 o 
  -3  -6   4      103.07      120.46     14.88 o 
   3   6  -4      103.07      123.02     14.21 o 
   2   6  -4      735.91      858.14     49.13 o 
   2   6  -4      803.89      841.30     49.31 o 
  -2  -6   4      803.89      829.06     46.45 o 
  -2  -6   4      803.89      793.32     49.39 o 
  -2  -6   4      803.89      809.68     48.72 o 
  -1  -6   4     1132.88      985.63     59.24 o 
  -1  -6   4     1064.89     1047.77     58.05 o 
   1   6  -4     1064.89     1122.30     60.43 o 
  -1  -6   4     1064.89     1046.02     58.87 o 
  -1  -6   4     1064.89     1037.32     57.23 o 
   1   6  -4     1064.89     1034.46     60.73 o 
   0  -6   4      927.04      944.94     57.05 o 
   0   6  -4      927.04     1143.24     59.32 o 
   0  -6   4      927.04     1086.08     56.38 o 
   0  -6   4      927.04      954.43     56.12 o 
   0  -6   4      927.04      948.96     57.35 o 
   0   6  -4      927.04      998.38     58.83 o 
   1  -6   4      334.93      316.52     22.28 o 
   1  -6   4      334.93      349.91     26.89 o 
   1  -6   4      334.93      369.51     27.00 o 
  -1   6  -4      334.93      352.11     24.25 o 
   1  -6   4      334.93      344.41     22.28 o 
  -1   6  -4      334.93      321.43     25.18 o 
   1  -6   4      334.93      366.09     25.33 o 
  -1   6  -4      334.93      372.52     24.47 o 
   2  -6   4       19.27       20.94     10.49 o 
  -2   6  -4       19.27       38.34     12.20 o 
   2  -6   4       19.27       52.36     15.28 o 
   2  -6   4       19.27       24.47     15.66 o 
   2  -6   4       19.27       45.74     15.88 o 
  -2   6  -4       19.27       40.13     11.53 o 
   3  -6   4      144.63      194.69     22.95 o 
  -3   6  -4      144.63      134.96     19.60 o 
  -3   6  -4      144.63      159.06     18.56 o 
   3  -6   4      144.63      196.62     22.57 o 
   3  -6   4      144.63      141.99     19.26 o 
   4  -6   4      576.06      501.09     37.15 o 
   4  -6   4      576.06      509.27     39.12 o 
  -4   6  -4      576.06      508.71     39.20 o 
   4  -6   4      576.06      536.01     40.50 o 
   4  -6   4      576.06      538.46     35.07 o 
   5  -6   4       65.22       96.99     19.38 o 
  -5   6  -4       65.22      118.56     23.76 o 
   5  -6   4       65.22       74.68     24.95 o 
   5  -6   4       65.22       88.85     25.85 o 
   5  -6   4       65.22      105.06     23.91 o 
   6  -6   4     1031.31      827.02     63.30 o 
   6  -6   4     1031.31      918.61     61.55 o 
   6  -6   4     1031.31      893.51     57.27 o 
  -6   6  -4     1031.31      819.73     60.58 o 
   6  -6   4     1031.31      919.99     52.92 o 
  -7   6  -4       16.82       38.68     27.71 o 
   7  -6   4       16.82       53.07     26.85 o 
   7  -6   4       16.82      156.27     34.70 o 
   7  -6   4       16.82      259.95     35.81 o 
  -8  -5   4        1.52      -20.83     24.32 o 
  -8  -5   4        1.52       -0.30     20.86 o 
   8   5  -4        1.52      -20.31     22.69 o 
  -7  -5   4      620.05      564.50     43.36 o 
  -7  -5   4      620.05      564.53     42.32 o 
   7   5  -4      620.05      555.76     43.29 o 
  -7  -5   4      620.05      566.06     40.42 o 
   6   5  -4      662.18      583.98     44.29 o 
  -6  -5   4      662.18      638.69     43.40 o 
  -6  -5   4      662.18      594.06     42.10 o 
  -6  -5   4      662.18      692.87     42.40 o 
  -5  -5   4      958.89      853.72     53.48 o 
  -5  -5   4      958.89      889.20     52.36 o 
  -5  -5   4      958.89      867.07     51.77 o 
   5   5  -4      958.89      849.22     54.48 o 
   4   5  -4       17.13        3.76     10.38 o 
  -4  -5   4       17.13       17.74     14.80 o 
   4   5  -4       17.13       26.52     12.57 o 
  -4  -5   4       17.13       27.19     13.31 o 
  -4  -5   4       17.13       22.13     10.90 o 
   3   5  -4        2.34        0.74      8.78 o 
   3   5  -4        2.34       13.43      8.44 o 
  -3  -5   4        2.34       -0.63     10.23 o 
  -3  -5   4        2.34        6.14      8.11 o 
   3   5  -4        2.34       -2.49      9.93 o 
  -3  -5   4        2.34       13.91     13.57 o 
  -3  -5   4        2.34        4.17      6.32 o 
  -2  -5   4     4505.81     4176.54    226.22 o 
  -2  -5   4     4505.81     4326.01    248.76 o 
   2   5  -4     4505.81     4528.20    249.54 o 
   2   5  -4     4505.81     4410.65    247.53 o 
   2   5  -4     4505.81     4544.46    247.27 o 
  -2  -5   4     4505.81     4493.77    225.33 o 
  -2  -5   4     4505.81     4330.73    249.02 o 
  -2  -5   4     4505.81     4412.43    230.87 o 
  -2  -5   4     4505.81     4649.89    231.28 o 
  -1  -5   4      239.64      219.19     19.56 o 
   1   5  -4      239.64      234.44     17.00 o 
   1   5  -4      239.64      240.54     16.47 o 
  -1  -5   4      239.64      215.36     20.19 o 
  -1  -5   4      239.64      252.52     17.26 o 
  -1  -5   4      239.64      214.73     15.43 o 
   1   5  -4      239.64      201.19     17.07 o 
  -1  -5   4      239.64      233.40     15.14 o 
  -1  -5   4      239.64      228.60     18.37 o 
   0  -5   4       95.88      205.40     18.78 o 
   0  -5   4      180.28      282.23     16.59 o 
   0   5  -4      180.28      203.95     16.70 o 
   0   5  -4      180.28      271.15     18.04 o 
   0  -5   4      180.28      330.20     21.05 o 
   0   5  -4      180.28      185.20     16.70 o 
   1  -5   4      660.71      541.85     33.73 o 
   1  -5   4      576.32      544.41     33.58 o 
   1  -5   4      576.32      554.16     33.17 o 
  -1   5  -4      576.32      613.88     33.99 o 
  -1   5  -4      576.32      518.08     34.40 o 
   1  -5   4      576.32      522.32     34.14 o 
  -1   5  -4      576.32      551.03     34.44 o 
  -2   5  -4       20.91       40.35     11.05 o 
   2  -5   4       35.19       40.91     11.45 o 
  -2   5  -4       35.19       52.03     11.01 o 
  -2   5  -4       35.19       52.18     11.49 o 
  -2   5  -4       35.19       98.66     13.65 o 
   2  -5   4       35.19      110.41     13.05 o 
   2  -5   4       35.19       60.40     14.43 o 
   2  -5   4       35.19       67.72     11.42 o 
   2  -5   4       35.19      111.87     15.77 o 
   3  -5   4       57.14       28.38     16.25 o 
   3  -5   4       42.86       37.26     15.77 o 
   3  -5   4       42.86       57.05     15.77 o 
  -3   5  -4       42.86       48.09     14.84 o 
   3  -5   4       42.86       42.84     13.05 o 
  -3   5  -4       42.86       56.30     13.43 o 
   4  -5   4       25.41       37.52     13.76 o 
   4  -5   4       28.50       30.83     20.16 o 
   4  -5   4       28.50       31.95     19.15 o 
  -4   5  -4       28.50       45.26     14.28 o 
  -4   5  -4       28.50       43.96     16.77 o 
   4  -5   4       28.50       64.71     20.16 o 
   5  -5   4     1472.22     1273.81     79.55 o 
   5  -5   4     1469.14     1298.84     84.83 o 
  -5   5  -4     1469.14     1347.55     83.56 o 
   5  -5   4     1469.14     1386.68     73.34 o 
  -5   5  -4     1469.14     1390.88     82.45 o 
   6  -5   4       16.05       74.68     27.00 o 
   6  -5   4       16.05       40.35     16.07 o 
   6  -5   4       16.05       16.25     25.07 o 
  -6   5  -4       16.05       45.15     21.01 o 
  -6   5  -4       16.05       41.61     19.71 o 
  -7   5  -4      109.93      125.63     25.03 o 
  -7   5  -4      109.93      106.47     26.37 o 
   7  -5   4      109.93      154.04     33.43 o 
   7  -5   4      109.93       78.06     31.57 o 
  -8   5  -4      168.19      187.17     31.80 o 
  -8   5  -4      168.19      230.31     29.23 o 
   8  -5   4      168.19      181.71     38.94 o 
   8  -5   4      168.19      158.61     39.12 o 
  -9  -4   4      138.78      193.01     31.76 o 
   9   4  -4      161.90      203.09     34.44 o 
  -9  -4   4      161.90      190.00     35.26 o 
  -8  -4   4       54.72       -9.86     25.07 o 
  -8  -4   4       31.61       18.74     20.60 o 
   8   4  -4       31.61       19.97     24.28 o 
  -7  -4   4       40.62       30.46     22.13 o 
   7   4  -4       45.01       52.66     18.74 o 
  -7  -4   4       45.01       56.75     19.97 o 
   7   4  -4       45.01       22.54     20.12 o 
  -7  -4   4       45.01       29.60     20.31 o 
  -6  -4   4     1001.96     1021.55     60.47 o 
  -6  -4   4      997.57      958.78     56.49 o 
  -6  -4   4      997.57     1007.90     63.00 o 
   6   4  -4      997.57      950.30     63.41 o 
   6   4  -4      997.57     1036.69     63.04 o 
   5   4  -4     1773.62     1839.16    104.73 o 
   5   4  -4     1843.97     1812.05    104.39 o 
  -5  -4   4     1843.97     1740.27     93.87 o 
  -5  -4   4     1843.97     1786.46    104.54 o 
  -5  -4   4     1843.97     1733.62     97.62 o 
  -4  -4   4     1597.93     1509.55     84.72 o 
   4   4  -4     1527.58     1664.63     89.63 o 
  -4  -4   4     1527.58     1493.04     90.85 o 
   4   4  -4     1527.58     1491.89     90.30 o 
  -4  -4   4     1527.58     1562.28     82.82 o 
   4   4  -4     1527.58     1594.38     90.85 o 
  -3  -4   4      586.53      688.45     37.15 o 
  -3  -4   4      586.53      772.35     37.56 o 
   3   4  -4      586.53      593.13     38.30 o 
   3   4  -4      586.53      527.38     38.01 o 
  -3  -4   4      586.53      579.37     38.45 o 
  -2  -4   4     2809.08     2674.91    139.57 o 
  -2  -4   4     2809.08     2672.53    143.07 o 
  -2  -4   4     2809.08     2696.56    154.52 o 
   2   4  -4     2809.08     2802.70    153.03 o 
   2   4  -4     2809.08     2742.71    153.33 o 
  -2  -4   4     2809.08     2701.95    139.98 o 
   2   4  -4     2809.08     2785.81    154.48 o 
  -1  -4   4     3077.96     2926.05    171.26 o 
  -1  -4   4     3077.96     3042.90    154.56 o 
  -1  -4   4     3077.96     2976.82    155.30 o 
   1   4  -4     3077.96     3071.24    171.59 o 
   1   4  -4     3077.96     3112.78    169.96 o 
   1   4  -4     3077.96     3128.25    169.62 o 
  -1  -4   4     3077.96     2979.27    158.54 o 
   0  -4   4     2374.01     2274.35    118.00 o 
   0   4  -4     2374.01     2479.22    128.53 o 
   0  -4   4     2374.01     2247.13    120.38 o 
   0   4  -4     2374.01     2291.23    128.64 o 
   0  -4   4     2374.01     2248.76    117.44 o 
   0   4  -4     2374.01     2298.86    130.09 o 
   0  -4   4     2374.01     2170.74    129.57 o 
   1  -4   4      550.07      485.36     30.53 o 
  -1   4  -4      550.07      532.07     31.95 o 
  -1   4  -4      550.07      509.05     31.61 o 
   1  -4   4      550.07      512.47     30.27 o 
   1  -4   4      550.07      436.64     31.50 o 
  -1   4  -4      550.07      557.24     31.35 o 
   1  -4   4      550.07      477.18     30.05 o 
   1  -4   4      550.07      522.17     31.80 o 
   2  -4   4     1863.69     2072.86    120.31 o 
  -2   4  -4     1863.69     2174.75    119.45 o 
   2  -4   4     1863.69     2453.90    109.78 o 
  -2   4  -4     1863.69     2035.96    118.60 o 
  -2   4  -4     1863.69     1903.16    119.79 o 
   2  -4   4     1863.69     1923.43    107.85 o 
  -3   4  -4     2814.32     2486.14    148.16 o 
  -3   4  -4     2814.32     2554.61    137.23 o 
   3  -4   4     2814.32     2412.13    138.53 o 
  -3   4  -4     2814.32     2883.99    149.54 o 
   3  -4   4     2814.32     2499.42    149.91 o 
   3  -4   4     2814.32     2730.29    133.51 o 
  -4   4  -4      215.50      457.58     30.90 o 
   4  -4   4      215.50      481.56     30.27 o 
   5  -4   4      143.21      169.32     17.00 o 
   5  -4   4      143.21      142.32     24.84 o 
  -5   4  -4      143.21      128.94     20.57 o 
  -5   4  -4      143.21      131.39     20.12 o 
   5  -4   4      143.21      143.25     26.22 o 
  -6   4  -4       43.44       75.49     21.31 o 
   6  -4   4       48.66       69.95     24.92 o 
   6  -4   4       48.66       69.77     15.51 o 
  -6   4  -4       48.66       57.75     19.86 o 
   6  -4   4       48.66      106.99     25.70 o 
  -7   4  -4       35.22       27.11     19.00 o 
   7  -4   4       30.01       44.22     16.44 o 
  -7   4  -4       30.01       31.24     21.50 o 
   7  -4   4       30.01        1.08     27.22 o 
   7  -4   4       30.01       14.09     31.05 o 
  -8   4  -4       71.09       79.25     27.07 o 
   8  -4   4       72.84      107.37     37.52 o 
  -8   4  -4       72.84       78.62     26.18 o 
   8  -4   4       72.84      121.61     35.07 o 
   9   3  -4        7.71       13.35     25.70 o 
  -9  -3   4        5.96      -13.98     26.03 o 
   9   3  -4        5.96        0.89     24.51 o 
  -9  -3   4        5.96      -27.22     27.22 o 
  -8  -3   4       42.02       31.50     24.47 o 
   8   3  -4       42.02       39.83     22.20 o 
  -8  -3   4       42.02       26.18     25.33 o 
   8   3  -4       42.02       40.80     19.23 o 
  -7  -3   4      406.35      396.74     34.47 o 
  -7  -3   4      406.35      400.57     35.29 o 
   7   3  -4      406.35      347.87     33.58 o 
   7   3  -4      406.35      397.03     34.21 o 
  -6  -3   4     1389.84     1295.49     75.61 o 
   6   3  -4     1389.84     1428.81     80.37 o 
  -6  -3   4     1389.84     1266.22     79.92 o 
  -6  -3   4     1389.84     1337.10     70.55 o 
   6   3  -4     1389.84     1226.13     79.36 o 
  -5  -3   4      357.73      596.81     36.07 o 
   5   3  -4      357.73      560.63     37.64 o 
   5   3  -4      357.73      515.26     36.26 o 
  -5  -3   4      357.73      481.04     36.82 o 
  -4  -3   4     1738.54     1637.44     91.11 o 
   4   3  -4     1738.54     1641.35     90.04 o 
   4   3  -4     1738.54     1792.26     98.11 o 
   4   3  -4     1738.54     1648.45     97.32 o 
  -4  -3   4     1738.54     1690.14     87.39 o 
  -4  -3   4     1738.54     1683.67     98.22 o 
  -3  -3   4     2839.24     3094.93    181.33 o 
   3   3  -4     2897.40     3236.10    181.07 o 
   3   3  -4     2897.40     3149.19    179.74 o 
   3   3  -4     2897.40     3376.64    179.40 o 
  -3  -3   4     2897.40     3210.62    162.07 o 
  -3  -3   4     2897.40     3094.56    167.69 o 
  -2  -3   4      937.88      926.65     49.95 o 
  -2  -3   4      879.72      950.71     54.63 o 
  -2  -3   4      879.72      901.99     55.00 o 
   2   3  -4      879.72      936.09     54.30 o 
  -2  -3   4      879.72      895.70     49.46 o 
   2   3  -4      879.72      982.06     54.22 o 
   2   3  -4      879.72      935.27     54.63 o 
  -2  -3   4      879.72      913.03     50.95 o 
  -1  -3   4    12587.25    12838.33    639.10 o 
   1   3  -4    12646.60    12650.60    710.50 o 
  -1  -3   4    12646.60    12631.12    644.79 o 
   1   3  -4    12646.60    13869.15    710.50 o 
  -1  -3   4    12646.60    12674.18    662.04 o 
  -1  -3   4    12646.60    12264.88    716.71 o 
   1   3  -4    12646.60    12938.49    716.79 o 
  -1  -3   4    12646.60    12502.74    716.45 o 
   0   3  -4      901.54      801.61     47.97 o 
   0  -3   4      842.19      834.16     44.29 o 
   0  -3   4      842.19      786.14     45.30 o 
   0  -3   4      842.19      751.74     45.22 o 
   0   3  -4      842.19      838.73     48.87 o 
   0  -3   4      842.19      787.71     48.68 o 
   0  -3   4      842.19      878.34     44.63 o 
   0   3  -4      842.19      937.54     48.16 o 
   0  -3   4      842.19      837.95     48.57 o 
  -1   3  -4     1242.53     1357.52     78.21 o 
   1  -3   4     1297.71     1257.33     71.40 o 
   1  -3   4     1297.71     1350.57     71.89 o 
  -1   3  -4     1297.71     1359.08     79.21 o 
   1  -3   4     1297.71     1337.77     73.75 o 
  -1   3  -4     1297.71     1381.73     73.30 o 
  -1   3  -4     1297.71     1452.06     78.66 o 
  -1   3  -4     1297.71     1385.71     78.25 o 
   1  -3   4     1297.71     1440.86     79.70 o 
   2  -3   4     2879.49     2834.31    135.96 o 
   2  -3   4     2824.31     2527.23    140.54 o 
  -2   3  -4     2824.31     2869.93    151.92 o 
  -2   3  -4     2824.31     2691.61    140.09 o 
   2  -3   4     2824.31     2558.06    152.22 o 
  -2   3  -4     2824.31     2484.28    150.39 o 
  -3   3  -4     5019.86     4961.12    264.53 o 
  -3   3  -4     5019.86     5390.33    286.69 o 
   3  -3   4     5019.86     4836.09    287.62 o 
   4  -3   4     1131.27     1111.70     70.21 o 
  -4   3  -4     1131.27     1202.52     67.50 o 
  -4   3  -4     1131.27     1165.70     62.44 o 
   4  -3   4     1131.27      909.95     65.19 o 
   4  -3   4     1131.27     1099.69     64.26 o 
  -4   3  -4     1131.27     1145.62     67.80 o 
  -5   3  -4        8.56       -0.26     12.94 o 
  -5   3  -4        8.56       12.57     14.50 o 
   5  -3   4        8.56        8.07     22.20 o 
  -5   3  -4        8.56       13.02     14.02 o 
   5  -3   4        8.56        7.66     18.93 o 
  -6   3  -4      631.45      649.25     43.10 o 
   6  -3   4      631.45      574.13     47.75 o 
  -6   3  -4      631.45      577.51     40.39 o 
   6  -3   4      631.45      548.06     45.07 o 
  -6   3  -4      631.45      591.68     44.40 o 
  -7   3  -4       91.73      132.77     22.91 o 
  -7   3  -4       91.73       89.74     23.65 o 
   7  -3   4       91.73      123.88     29.34 o 
   7  -3   4       91.73       63.48     31.80 o 
  -7   3  -4       91.73       88.85     22.95 o 
   8  -3   4      234.54      337.53     45.37 o 
  -8   3  -4      234.54      292.16     33.06 o 
   8  -3   4      234.54      411.69     42.73 o 
  -8   3  -4      234.54      275.13     33.17 o 
  -9  -2   4       26.28      -18.48     27.52 o 
   9   2  -4       26.28       28.04     24.92 o 
  -9  -2   4       26.28       38.49     26.00 o 
   9   2  -4       26.28       63.33     25.85 o 
   8   2  -4      261.01      325.89     34.47 o 
  -8  -2   4      261.01      347.16     35.44 o 
  -8  -2   4      261.01      349.84     35.85 o 
   8   2  -4      261.01      304.80     33.02 o 
  -7  -2   4      276.34      284.94     29.97 o 
   7   2  -4      276.34      288.81     29.34 o 
   7   2  -4      276.34      264.79     28.30 o 
  -7  -2   4      276.34      311.05     30.76 o 
  -6  -2   4      138.52      202.09     22.57 o 
  -6  -2   4      138.52      130.98     20.94 o 
   6   2  -4      138.52      160.51     19.26 o 
   6   2  -4      138.52      137.19     19.93 o 
  -6  -2   4      138.52      155.86     15.55 o 
   6   2  -4      138.52      137.60     19.52 o 
  -5  -2   4      618.43      597.41     34.03 o 
   5   2  -4      618.43      600.23     39.79 o 
  -5  -2   4      618.43      627.05     38.49 o 
  -5  -2   4      618.43      589.00     40.65 o 
   5   2  -4      618.43      587.70     39.64 o 
   5   2  -4      618.43      586.44     36.85 o 
  -4  -2   4      504.53      478.74     27.74 o 
   4   2  -4      504.53      494.54     32.43 o 
  -4  -2   4      504.53      450.18     31.02 o 
  -4  -2   4      504.53      451.96     33.17 o 
   4   2  -4      504.53      489.52     32.32 o 
   4   2  -4      504.53      540.96     30.83 o 
  -3  -2   4        4.80       10.04      7.36 o 
  -3  -2   4        4.80       10.34      8.44 o 
   3   2  -4        4.80        0.30      7.85 o 
   3   2  -4        4.80       16.36      7.62 o 
   3   2  -4        4.80        6.06      8.07 o 
  -3  -2   4        4.80       -7.85      9.37 o 
  -2  -2   4     7364.34     7182.07    410.68 o 
  -2  -2   4     7364.34     7406.69    365.61 o 
   2   2  -4     7364.34     7391.00    410.31 o 
   2   2  -4     7364.34     7384.90    406.96 o 
   2   2  -4     7364.34     7257.41    379.07 o 
  -2  -2   4     7364.34     7242.87    379.22 o 
   1   2  -4    10194.19    10382.21    591.57 o 
  -1  -2   4    10194.19    10076.21    551.15 o 
  -1  -2   4    10194.19    10511.48    531.70 o 
   1   2  -4    10194.19    11122.72    591.53 o 
   1   2  -4    10194.19    10435.94    596.70 o 
  -1  -2   4    10194.19     9900.64    596.70 o 
   1   2  -4    10194.19    10618.28    551.22 o 
  -1  -2   4    10194.19    11507.59    536.79 o 
  -1  -2   4    10194.19    11306.92    596.78 o 
   0   2  -4     1317.09     1349.75     79.06 o 
   0  -2   4     1317.09     1307.09     79.92 o 
   0  -2   4     1317.09     1385.60     74.16 o 
   0   2  -4     1317.09     1444.36     80.18 o 
   0  -2   4     1317.09     1326.43     74.04 o 
   0  -2   4     1317.09     1461.46     71.85 o 
   0   2  -4     1317.09     1448.71     74.30 o 
   0  -2   4     1317.09     1433.01     71.66 o 
   1  -2   4     1687.50     2720.95    159.17 o 
  -1   2  -4     1916.13     2940.30    157.65 o 
   1  -2   4     1916.13     2932.00    147.23 o 
  -1   2  -4     1916.13     2614.85    146.86 o 
  -2   2  -4    10912.59    10343.57    523.70 o 
   2  -2   4    10683.97     9971.45    567.47 o 
   2  -2   4    10683.97     9632.77    523.63 o 
   2  -2   4    10683.97    10575.40    561.52 o 
  -2   2  -4    10683.97     9488.06    561.82 o 
  -2   2  -4    10683.97    10572.73    566.76 o 
  -3   2  -4      783.10      852.86     50.06 o 
   3  -2   4      797.56      888.12     52.77 o 
   3  -2   4      797.56      923.48     56.34 o 
  -3   2  -4      797.56      910.99     53.92 o 
   3  -2   4      797.56      832.11     51.02 o 
  -3   2  -4      797.56      871.68     54.04 o 
   4  -2   4     3472.52     3451.95    194.46 o 
   4  -2   4     3458.05     3310.48    189.59 o 
  -4   2  -4     3458.05     3236.73    190.37 o 
  -4   2  -4     3458.05     3354.51    177.36 o 
   4  -2   4     3458.05     3208.51    178.29 o 
  -4   2  -4     3458.05     3530.94    191.67 o 
  -5   2  -4        2.11      796.00     59.28 o 
   5  -2   4      314.63     1098.91     59.80 o 
  -6   2  -4      431.19      158.13     21.94 o 
  -6   2  -4      118.67      149.02     21.98 o 
   6  -2   4      118.67      128.01     20.60 o 
   6  -2   4      118.67      125.25     29.16 o 
  -6   2  -4      118.67      146.04     21.68 o 
   6  -2   4      118.67      162.11     26.26 o 
   7  -2   4     1344.50     1401.44     89.40 o 
  -7   2  -4     1344.50     1253.87     82.26 o 
  -7   2  -4     1344.50     1357.04     77.69 o 
   7  -2   4     1344.50     1309.06     80.33 o 
  -7   2  -4     1344.50     1263.10     81.97 o 
   8  -2   4      225.24      262.82     38.04 o 
  -8   2  -4      225.24      265.38     32.24 o 
   8  -2   4      225.24      247.31     41.58 o 
  -8   2  -4      225.24      229.50     31.28 o 
  -9   2  -4        0.86        6.66     22.91 o 
   9  -2   4        0.86      -32.06     32.06 o 
   9  -2   4        0.86      100.67     35.26 o 
  -9  -1   4      280.11      273.23     36.00 o 
  -9  -1   4      280.11      257.83     35.26 o 
   9   1  -4      280.11      252.59     32.21 o 
   9   1  -4      280.11      243.85     32.69 o 
  -8  -1   4       55.00      106.96     26.52 o 
   8   1  -4       84.19       97.51     23.47 o 
  -8  -1   4       84.19      101.79     26.18 o 
   8   1  -4       84.19       43.59     20.16 o 
   8   1  -4       84.19      128.97     23.06 o 
   7   1  -4     1050.89     1034.27     66.75 o 
  -7  -1   4     1021.70     1024.08     64.11 o 
   7   1  -4     1021.70     1042.30     66.72 o 
  -7  -1   4     1021.70     1076.37     68.47 o 
   7   1  -4     1021.70     1037.77     62.55 o 
   6   1  -4       67.77       88.51     17.11 o 
  -6  -1   4       69.72       75.98     14.99 o 
  -6  -1   4       69.72       77.09     17.44 o 
   6   1  -4       69.72       82.52     16.88 o 
  -6  -1   4       69.72       79.73     18.37 o 
   6   1  -4       69.72       77.39     17.00 o 
  -5  -1   4      184.29      176.35     13.54 o 
   5   1  -4      182.33      189.70     20.16 o 
  -5  -1   4      182.33      173.93     19.15 o 
   5   1  -4      182.33      178.21     18.45 o 
   5   1  -4      182.33      229.01     19.67 o 
  -5  -1   4      182.33      235.74     20.31 o 
  -5  -1   4      182.33      175.01     18.19 o 
   4   1  -4     1331.74     1404.38     86.99 o 
   4   1  -4     1438.51     1591.22     81.00 o 
  -4  -1   4     1438.51     1549.19     75.83 o 
  -4  -1   4     1438.51     1476.90     85.76 o 
   4   1  -4     1438.51     1418.85     86.28 o 
  -4  -1   4     1438.51     1547.41     87.77 o 
  -4  -1   4     1438.51     1436.81     81.07 o 
  -3  -1   4     1680.43     1623.91     88.21 o 
   3   1  -4     1573.65     1654.48     94.46 o 
  -3  -1   4     1573.65     1606.13     95.65 o 
   3   1  -4     1573.65     1646.59     94.87 o 
   3   1  -4     1573.65     1588.99     87.92 o 
  -3  -1   4     1573.65     1736.22     83.68 o 
  -3  -1   4     1573.65     1671.36     93.87 o 
   2   1  -4     1351.84     1342.42     76.87 o 
  -2  -1   4     1351.84     1299.88     71.81 o 
  -2  -1   4     1351.84     1352.95     68.47 o 
  -2  -1   4     1351.84     1363.51     77.84 o 
  -1  -1   4      452.96      489.75     24.99 o 
  -1  -1   4      452.96      479.82     27.33 o 
   1   1  -4      452.96      495.70     27.74 o 
  -1  -1   4      452.96      472.08     29.68 o 
   1   1  -4      452.96      469.03     29.12 o 
   1   1  -4      452.96      476.51     29.34 o 
   0  -1   4      224.44      266.54     17.93 o 
   0  -1   4      224.44      290.00     18.19 o 
   0   1  -4      224.44      258.58     18.26 o 
   0  -1   4      224.44      260.81     19.00 o 
   0   1  -4      224.44      308.93     17.89 o 
   0   1  -4      224.44      291.30     19.08 o 
  -1   1  -4     3139.94     3188.76    163.00 o 
   1  -1   4     3139.94     3281.77    162.96 o 
  -1   1  -4     3139.94     3083.40    175.91 o 
  -1   1  -4     3139.94     2958.11    174.49 o 
   1  -1   4     3139.94     3149.67    174.23 o 
   1  -1   4     3139.94     3008.65    176.43 o 
   2  -1   4     1080.94      928.62     53.33 o 
   2  -1   4     1080.94      989.64     56.23 o 
  -2   1  -4     1080.94      912.81     56.45 o 
  -2   1  -4     1080.94     1015.75     56.83 o 
  -2   1  -4     1080.94      982.02     56.71 o 
   2  -1   4     1080.94      936.28     57.94 o 
  -2   1  -4     1080.94      958.74     53.14 o 
   3  -1   4     9758.57     9410.00    538.46 o 
   3  -1   4     9758.57     9723.29    532.03 o 
  -3   1  -4     9758.57    10127.16    536.94 o 
  -3   1  -4     9758.57     9587.21    496.25 o 
  -3   1  -4     9758.57     9262.81    532.59 o 
   3  -1   4     9758.57     9203.45    496.37 o 
   4  -1   4     3402.93     3268.12    183.01 o 
  -4   1  -4     3402.93     3143.09    183.23 o 
  -4   1  -4     3402.93     3344.47    184.61 o 
  -4   1  -4     3402.93     3263.06    171.11 o 
   4  -1   4     3402.93     3141.53    171.81 o 
   4  -1   4     3402.93     3187.68    186.91 o 
  -5   1  -4      345.23      346.79     31.54 o 
  -5   1  -4      345.23      482.12     32.69 o 
  -5   1  -4      345.23      456.98     30.76 o 
   5  -1   4      345.23      390.08     31.54 o 
  -6   1  -4      357.65      336.45     29.79 o 
  -6   1  -4      357.65      392.27     31.54 o 
   6  -1   4      357.65      304.36     30.46 o 
  -6   1  -4      357.65      369.81     30.57 o 
   6  -1   4      357.65      380.56     38.23 o 
   6  -1   4      357.65      370.37     33.69 o 
   7  -1   4      964.19     1030.59     73.26 o 
  -7   1  -4      969.00     1067.03     63.59 o 
   7  -1   4      969.00      990.69     65.53 o 
   7  -1   4      969.00      995.22     66.87 o 
  -7   1  -4      969.00      974.32     65.60 o 
  -7   1  -4      969.00     1062.05     66.49 o 
   8  -1   4        5.32       28.45     28.08 o 
  -8   1  -4        0.50       -3.87     21.76 o 
  -8   1  -4        0.50        4.39     22.65 o 
   8  -1   4        0.50       25.96     32.99 o 
   9  -1   4       25.00       44.11     31.98 o 
   9  -1   4       25.15        7.29     32.28 o 
  -9   1  -4       25.15       12.27     26.96 o 
  -9   1  -4       25.15       36.33     25.66 o 
 -10   0   4        2.90        0.74     30.46 o 
  10   0  -4        2.75       -1.00     28.75 o 
 -10   0   4        2.75      -30.20     30.20 o 
   9   0  -4      103.76      135.15     28.86 o 
  -9   0   4      103.76       88.25     27.22 o 
   9   0  -4      103.76      145.30     27.26 o 
  -9   0   4      103.76      113.32     30.12 o 
   8   0  -4     1165.61     1107.53     73.82 o 
  -8   0   4     1165.61     1147.74     75.09 o 
  -8   0   4     1165.61     1194.71     71.44 o 
   8   0  -4     1165.61     1157.26     75.31 o 
   8   0  -4     1165.61     1127.47     70.32 o 
  -7   0   4     1619.39     1609.07     88.03 o 
   7   0  -4     1619.39     1517.21     93.16 o 
   7   0  -4     1619.39     1518.33     92.34 o 
   7   0  -4     1619.39     1457.22     87.06 o 
  -7   0   4     1619.39     1517.99     92.16 o 
  -7   0   4     1619.39     1538.41     93.87 o 
   6   0  -4      403.60      350.88     29.90 o 
  -6   0   4      403.60      339.72     30.05 o 
   6   0  -4      403.60      359.43     29.34 o 
   6   0  -4      403.60      329.42     28.60 o 
  -6   0   4      403.60      407.45     30.05 o 
  -6   0   4      403.60      348.58     29.23 o 
  -5   0   4      102.91      117.56     15.10 o 
   5   0  -4      102.91      110.94     16.21 o 
   5   0  -4      102.91       89.14     14.47 o 
  -5   0   4      102.91      100.41     15.88 o 
  -5   0   4      102.91      133.99     16.66 o 
   5   0  -4      102.91      117.74     15.81 o 
   4   0  -4     6718.37     6868.45    383.27 o 
   4   0  -4     6718.37     6751.68    357.43 o 
   4   0  -4     6718.37     6988.76    386.62 o 
  -4   0   4     6718.37     6808.28    382.90 o 
  -4   0   4     6718.37     6848.93    357.31 o 
  -4   0   4     6718.37     6892.85    387.29 o 
   3   0  -4     2005.91     2280.63    124.88 o 
   3   0  -4     2005.91     2169.14    115.70 o 
  -3   0   4     2005.91     2198.52    123.58 o 
  -3   0   4     2005.91     2198.07    109.49 o 
  -3   0   4     2005.91     2140.50    115.40 o 
   3   0  -4     2005.91     2146.53    123.73 o 
  -3   0   4     2005.91     2137.38    125.44 o 
  -2   0   4     3014.41     3306.57    172.22 o 
   2   0  -4     3110.83     3238.74    186.21 o 
  -2   0   4     3110.83     3318.14    186.65 o 
   2   0  -4     3110.83     3196.86    184.64 o 
   2   0  -4     3110.83     3323.31    172.30 o 
  -2   0   4     3110.83     3382.96    184.61 o 
   1   0  -4     1312.88     1271.80     72.63 o 
  -1   0   4     1216.47     1183.14     72.85 o 
  -1   0   4     1216.47     1298.43     67.39 o 
  -1   0   4     1216.47     1304.00     72.07 o 
   1   0  -4     1216.47     1276.75     67.50 o 
   1   0  -4     1216.47     1257.78     72.07 o 
   0   0   4    26919.05    37009.13   1914.69 o 
   0   0  -4    29067.28    37182.06   1901.08 o 
   0   0   4    29067.28    32608.64   1900.07 o 
   0   0   4    29067.28    32026.48   1769.54 o 
   0   0  -4    29067.28    30566.61   1915.55 o 
   0   0  -4    29067.28    35808.29   1771.40 o 
   1   0   4     7847.41     5676.20    297.92 o 
  -1   0  -4     5699.17     5726.44    322.39 o 
   1   0   4     5699.17     5617.96    322.95 o 
  -1   0  -4     5699.17     5603.09    319.75 o 
   1   0   4     5699.17     5857.46    319.57 o 
  -1   0  -4     5699.17     5933.36    298.37 o 
  -2   0  -4     5989.48     6227.34    347.31 o 
   2   0   4     6056.52     6210.91    323.62 o 
  -2   0  -4     6056.52     6255.53    323.77 o 
   2   0   4     6056.52     6371.38    351.22 o 
  -2   0  -4     6056.52     6191.05    349.88 o 
  -2   0  -4     6056.52     6132.29    349.80 o 
   2   0   4     6056.52     6133.52    346.75 o 
   3   0   4     3202.29     2844.05    154.52 o 
  -3   0  -4     3135.25     2897.04    154.52 o 
  -3   0  -4     3135.25     2994.82    166.53 o 
   3   0   4     3135.25     2868.00    164.97 o 
  -3   0  -4     3135.25     2949.93    165.49 o 
   3   0   4     3135.25     2974.14    168.65 o 
   4   0   4       81.45       83.53     19.60 o 
   4   0   4       81.45       84.90     16.14 o 
  -4   0  -4       81.45       77.17     12.31 o 
  -4   0  -4       81.45       91.67     14.43 o 
  -4   0  -4       81.45       75.38     14.13 o 
   4   0   4       81.45       61.44     12.12 o 
   5   0   4      543.63      534.71     38.75 o 
   5   0   4      543.63      533.41     43.81 o 
  -5   0  -4      543.63      543.15     37.52 o 
  -5   0  -4      543.63      570.00     37.56 o 
   5   0   4      543.63      555.42     38.83 o 
  -5   0  -4      543.63      571.52     38.45 o 
   6   0   4      623.19      663.27     44.52 o 
   6   0   4      623.19      586.77     43.81 o 
  -6   0  -4      623.19      605.44     42.62 o 
  -6   0  -4      623.19      656.61     42.51 o 
   6   0   4      623.19      536.31     49.31 o 
  -6   0  -4      623.19      681.08     43.66 o 
  -7   0  -4       72.77       55.97     21.38 o 
  -7   0  -4       72.77      107.44     20.94 o 
   7   0   4       72.77       85.65     21.98 o 
   7   0   4       72.77       87.58     29.60 o 
   7   0   4       72.77       72.15     24.54 o 
   8   0   4     1249.99     1158.45     79.96 o 
  -8   0  -4     1249.99     1329.03     76.05 o 
  -8   0  -4     1249.99     1236.99     79.06 o 
   8   0   4     1249.99     1179.01     76.65 o 
   8   0   4     1249.99     1220.89     86.28 o 
  -9   0  -4      364.79      347.76     37.71 o 
  -9   0  -4      364.79      375.83     39.64 o 
   9   0   4      364.79      333.44     45.37 o 
  -9   1   4       29.47       23.47     25.70 o 
   9  -1  -4       34.14       20.01     26.26 o 
   9  -1  -4       34.14       39.72     26.74 o 
  -9   1   4       34.14       49.02     27.59 o 
   8  -1  -4     1531.16     1367.00     84.72 o 
  -8   1   4     1526.49     1485.67     85.28 o 
  -8   1   4     1526.49     1445.25     90.89 o 
   8  -1  -4     1526.49     1432.46     90.11 o 
  -7   1   4        3.35       92.19     21.31 o 
  -7   1   4       60.50      115.66     22.39 o 
   7  -1  -4       60.50      145.52     20.71 o 
  -7   1   4       60.50       53.03     19.30 o 
   7  -1  -4       60.50      145.00     22.46 o 
   7  -1  -4       60.50       90.70     19.75 o 
   6  -1  -4     2557.23     2545.12    149.02 o 
  -6   1   4     2500.08     2647.65    148.01 o 
   6  -1  -4     2500.08     2432.07    138.16 o 
  -6   1   4     2500.08     2646.43    138.46 o 
   6  -1  -4     2500.08     2547.76    147.20 o 
  -6   1   4     2500.08     2528.28    149.46 o 
   5  -1  -4      244.78      285.17     25.10 o 
  -5   1   4      244.78      267.80     24.06 o 
  -5   1   4      244.78      250.58     23.24 o 
   5  -1  -4      244.78      338.83     23.95 o 
   4  -1  -4      331.65      284.83     21.46 o 
  -4   1   4      331.65      248.42     22.69 o 
  -4   1   4      331.65      275.91     21.16 o 
   4  -1  -4      331.65      285.02     21.50 o 
  -4   1   4      331.65      276.28     20.86 o 
   4  -1  -4      331.65      268.32     22.61 o 
  -3   1   4    15144.17    15024.36    783.32 o 
   3  -1  -4    15144.17    14975.86    840.59 o 
  -3   1   4    15144.17    15414.62    840.81 o 
  -3   1   4    15144.17    14901.74    848.62 o 
   3  -1  -4    15144.17    15251.62    848.06 o 
   3  -1  -4    15144.17    15254.82    783.80 o 
   2  -1  -4     3058.85     3010.62    155.82 o 
   2  -1  -4     3058.85     3012.15    166.68 o 
  -2   1   4     3058.85     3043.79    166.72 o 
   2  -1  -4     3058.85     3044.24    150.54 o 
  -2   1   4     3058.85     2981.46    155.45 o 
  -2   1   4     3058.85     2737.47    168.32 o 
   2  -1  -4     3058.85     2963.69    168.10 o 
  -1   1   4      593.69      620.24     34.51 o 
  -1   1   4      593.69      643.37     36.85 o 
  -1   1   4      593.69      570.37     37.45 o 
   1  -1  -4      593.69      632.96     35.07 o 
   1  -1  -4      593.69      618.23     36.82 o 
   1  -1  -4      593.69      630.43     32.91 o 
   1  -1  -4      593.69      659.18     37.38 o 
   0   1   4      188.74      282.23     16.21 o 
   0  -1  -4      188.74      226.56     16.81 o 
   0  -1  -4      188.74      231.02     16.51 o 
   0   1   4      188.74      248.54     16.47 o 
  -1  -1  -4     9386.39     9370.02    483.50 o 
   1   1   4     9386.39     9044.32    523.66 o 
   1   1   4     9386.39     9127.92    483.20 o 
  -1  -1  -4     9386.39     9478.21    523.29 o 
   1   1   4     9386.39     9633.18    518.75 o 
   2   1   4      732.63      876.63     49.54 o 
  -2  -1  -4      732.63      868.67     52.99 o 
  -2  -1  -4      732.63      929.10     52.88 o 
   2   1   4      732.63      843.23     54.67 o 
  -2  -1  -4      732.63      916.98     50.09 o 
   2   1   4      732.63      935.76     52.59 o 
   3   1   4       77.83       87.84     11.83 o 
  -3  -1  -4       77.83      105.06     12.09 o 
  -3  -1  -4       77.83       91.56     11.90 o 
   3   1   4       77.83       94.57     12.05 o 
   3   1   4       77.83       94.72     14.09 o 
  -3  -1  -4       77.83       81.07     11.79 o 
  -3  -1  -4       77.83      103.72     13.46 o 
   3   1   4       77.83       86.76     15.55 o 
   4   1   4        2.21       -5.50     14.09 o 
  -4  -1  -4        5.13        8.74     10.26 o 
  -4  -1  -4        5.13       -1.19     10.38 o 
   4   1   4        5.13        5.76     12.24 o 
  -4  -1  -4        5.13        8.00     11.71 o 
   4   1   4        5.13        9.48     13.50 o 
  -5  -1  -4       71.27       99.48     14.76 o 
   5   1   4       68.35       65.49     19.41 o 
  -5  -1  -4       68.35       89.14     15.32 o 
  -5  -1  -4       68.35       83.08     16.88 o 
   5   1   4       68.35       96.47     18.74 o 
   5   1   4       68.35       95.43     16.40 o 
  -6  -1  -4      125.30      203.50     24.40 o 
  -6  -1  -4      162.49      206.66     25.81 o 
   6   1   4      162.49      331.13     29.16 o 
   6   1   4      162.49      256.57     26.63 o 
   6   1   4      162.49      383.90     35.03 o 
  -7  -1  -4      939.57      907.94     55.97 o 
   7   1   4      902.39      853.35     62.22 o 
  -7  -1  -4      902.39      884.92     57.46 o 
   7   1   4      902.39      860.15     58.46 o 
   7   1   4      902.39      775.55     55.56 o 
  -8  -1  -4      326.45      396.70     38.71 o 
   8   1   4      364.78      577.44     50.09 o 
   8   1   4      364.78      477.66     42.25 o 
  -8  -1  -4      364.78      395.77     39.83 o 
   9   1   4       98.84       64.93     32.35 o 
  -9  -1  -4       60.50       55.64     27.71 o 
  -9  -1  -4       60.50       26.52     21.76 o 
   9   1   4       60.50       29.04     36.89 o 
   9  -2  -4      120.41      129.86     30.83 o 
  -9   2   4      120.41      112.65     29.60 o 
   9  -2  -4      120.41      168.91     31.54 o 
  -8   2   4       69.13       68.76     24.06 o 
   8  -2  -4       69.13       65.45     24.95 o 
  -8   2   4       69.13       83.19     24.43 o 
   8  -2  -4       69.13       88.96     25.07 o 
  -8   2   4       69.13       49.87     23.06 o 
   7  -2  -4     1494.13     1394.52     88.03 o 
  -7   2   4     1494.13     1500.96     89.51 o 
   7  -2  -4     1494.13     1352.98     82.23 o 
  -7   2   4     1494.13     1420.48     81.67 o 
  -7   2   4     1494.13     1384.67     87.17 o 
  -6   2   4     1228.82     1191.58     73.56 o 
  -6   2   4     1228.82     1192.14     68.65 o 
  -6   2   4     1228.82     1190.06     75.12 o 
   6  -2  -4     1228.82     1193.89     74.27 o 
   6  -2  -4     1228.82     1221.30     72.52 o 
   6  -2  -4     1228.82     1135.43     69.40 o 
   5  -2  -4     1201.77     1411.89     82.34 o 
   5  -2  -4     1296.87     1331.93     83.56 o 
   5  -2  -4     1296.87     1407.09     78.66 o 
  -5   2   4     1296.87     1510.85     85.39 o 
  -5   2   4     1296.87     1364.03     77.58 o 
  -5   2   4     1296.87     1385.93     83.49 o 
   4  -2  -4     2289.69     2080.55    116.10 o 
   4  -2  -4     2194.59     2168.17    123.32 o 
  -4   2   4     2194.59     2186.62    124.06 o 
  -4   2   4     2194.59     2129.76    115.25 o 
   4  -2  -4     2194.59     2174.35    111.57 o 
  -4   2   4     2194.59     2152.70    125.89 o 
   4  -2  -4     2194.59     2239.61    125.18 o 
  -3   2   4     7607.28     7881.93    437.87 o 
  -3   2   4     7787.74     7924.11    407.82 o 
  -3   2   4     7787.74     8004.96    442.25 o 
   3  -2  -4     7787.74     7790.11    396.66 o 
   3  -2  -4     7787.74     7771.82    408.38 o 
   3  -2  -4     7787.74     7748.20    441.55 o 
  -2   2   4      283.73       96.58     11.64 o 
  -2   2   4      103.27      102.83     10.64 o 
   2  -2  -4      103.27      115.14     10.04 o 
  -2   2   4      103.27      132.69     10.86 o 
   2  -2  -4      103.27      115.21     12.05 o 
   2  -2  -4      103.27      107.74     10.86 o 
   1  -2  -4     2864.84     3078.01    167.61 o 
   1  -2  -4     2999.51     2965.25    186.06 o 
  -1   2   4     2999.51     3702.94    184.91 o 
  -1   2   4     2999.51     3498.40    186.69 o 
   1  -2  -4     2999.51     3264.59    172.41 o 
  -1   2   4     2999.51     3382.25    172.15 o 
   1  -2  -4     2999.51     3500.03    186.54 o 
  -1   2   4     2999.51     3034.16    184.53 o 
   0  -2  -4     5080.47     4849.78    273.90 o 
   0   2   4     4945.80     4563.31    273.68 o 
   0   2   4     4945.80     4694.77    271.22 o 
   0   2   4     4945.80     5103.22    271.11 o 
   0  -2  -4     4945.80     4944.35    253.07 o 
   0  -2  -4     4945.80     4996.27    273.56 o 
   0  -2  -4     4945.80     4916.98    246.49 o 
  -1  -2  -4       85.08     1301.70     75.09 o 
  -2  -2  -4     5734.52     5581.89    315.03 o 
   2   2   4     5734.52     5588.73    316.29 o 
   2   2   4     5734.52     5882.71    312.43 o 
  -2  -2  -4     5734.52     5493.30    291.68 o 
   2   2   4     5734.52     5448.19    291.23 o 
   3   2   4      724.18      777.26     46.71 o 
   3   2   4      724.18      722.59     49.72 o 
  -3  -2  -4      724.18      785.07     46.67 o 
  -4  -2  -4      430.45      403.09     29.57 o 
   4   2   4      430.45      436.30     29.68 o 
   4   2   4      430.45      415.59     34.85 o 
   4   2   4      430.45      430.69     30.16 o 
  -4  -2  -4      430.45      439.84     29.60 o 
  -4  -2  -4      430.45      427.38     29.79 o 
  -5  -2  -4     1218.20     1254.95     72.78 o 
  -5  -2  -4     1218.20     1180.42     68.80 o 
   5   2   4     1218.20     1171.20     72.63 o 
   5   2   4     1218.20     1178.97     68.80 o 
   5   2   4     1218.20     1196.60     76.94 o 
   6   2   4      984.58      882.09     59.13 o 
  -6  -2  -4      984.58      927.84     58.65 o 
   6   2   4      984.58      893.88     63.89 o 
  -6  -2  -4      984.58      943.19     56.94 o 
  -7  -2  -4      207.30      256.46     28.97 o 
  -7  -2  -4      207.30      211.12     25.47 o 
   7   2   4      207.30      193.20     27.52 o 
   7   2   4      207.30      199.37     33.95 o 
  -8  -2  -4        0.66        2.45     20.08 o 
   8   2   4        0.66       -0.07     24.17 o 
   8   2   4        0.66      -19.78     30.46 o 
  -8  -2  -4        0.66        2.01     23.88 o 
   9   2   4       13.96       18.85     29.94 o 
   9   2   4       13.96       -6.02     35.40 o 
  -9  -2  -4       13.96       18.56     23.69 o 
  -9  -2  -4       13.96        4.39     26.44 o 
   9  -3  -4      143.46      147.01     32.69 o 
  -9   3   4      143.46      145.48     31.57 o 
  -9   3   4      143.46      174.01     36.04 o 
   9  -3  -4      143.46      204.21     33.40 o 
  -8   3   4       85.02       85.20     25.66 o 
   8  -3  -4       85.02      123.58     26.29 o 
  -8   3   4       85.02       91.82     28.93 o 
   8  -3  -4       85.02       74.19     26.55 o 
  -7   3   4      381.76      349.99     34.85 o 
   7  -3  -4      381.76      360.44     35.44 o 
   7  -3  -4      381.76      405.29     35.78 o 
  -7   3   4      381.76      388.22     36.48 o 
  -7   3   4      381.76      417.34     32.84 o 
  -6   3   4       26.53       26.52     17.85 o 
  -6   3   4       26.53       31.61     15.81 o 
   6  -3  -4       26.53       21.83     17.96 o 
   6  -3  -4       26.53       51.69     18.89 o 
  -6   3   4       26.53        6.06     19.34 o 
  -5   3   4       21.43        6.28     14.43 o 
   5  -3  -4       21.43       35.14     15.66 o 
   5  -3  -4       21.43       31.39     12.68 o 
  -5   3   4       21.43       33.14     16.18 o 
  -5   3   4       21.43       60.02     13.46 o 
   5  -3  -4       21.43       36.26     15.40 o 
  -4   3   4     2683.18     2660.04    151.73 o 
  -4   3   4     2683.18     2624.93    139.09 o 
   4  -3  -4     2683.18     2648.40    135.29 o 
   4  -3  -4     2683.18     2481.60    139.87 o 
   4  -3  -4     2683.18     2703.44    151.03 o 
  -4   3   4     2683.18     2627.91    149.98 o 
   3  -3  -4      278.68      275.94     23.21 o 
  -3   3   4      278.68      374.87     25.40 o 
  -3   3   4      278.68      303.87     24.69 o 
   3  -3  -4      278.68      355.83     24.02 o 
   2  -3  -4     2712.79     2693.40    143.03 o 
  -2   3   4     2712.79     2574.87    154.37 o 
  -2   3   4     2712.79     2704.11    152.85 o 
   2  -3  -4     2712.79     2762.72    139.27 o 
   2  -3  -4     2712.79     2723.82    154.11 o 
  -2   3   4     2712.79     2828.62    152.96 o 
   1  -3  -4      691.43      799.12     48.42 o 
  -1   3   4      790.59      749.36     47.90 o 
   1  -3  -4      790.59      854.87     44.81 o 
   1  -3  -4      790.59      910.62     45.67 o 
   0   3   4     7046.91     6939.37    395.73 o 
   0  -3  -4     6947.76     7092.55    359.99 o 
   0  -3  -4     6947.76     6962.58    399.26 o 
   0  -3  -4     6947.76     7373.41    399.04 o 
   0  -3  -4     6947.76     7101.14    368.95 o 
   0   3   4     6947.76     7491.07    395.58 o 
   0   3   4     6947.76     6830.93    399.34 o 
  -1  -3  -4     5256.33     5228.70    290.30 o 
   1   3   4     5331.27     5696.50    314.62 o 
  -1  -3  -4     5331.27     5422.87    313.80 o 
  -1  -3  -4     5331.27     5935.56    314.51 o 
   1   3   4     5331.27     5844.33    311.76 o 
   1   3   4     5331.27     5395.27    310.94 o 
   2   3   4     8722.12     8177.03    473.49 o 
   2   3   4     8647.18     8138.39    468.32 o 
  -2  -3  -4     8647.18     8926.02    473.23 o 
  -2  -3  -4     8647.18     8407.01    472.45 o 
   2   3   4     8647.18     8734.27    469.29 o 
  -2  -3  -4     8647.18     8130.36    437.05 o 
  -3  -3  -4       54.26     2867.70    151.96 o 
   4   3   4      758.12       34.88     12.79 o 
  -4  -3  -4       10.51        8.96     12.76 o 
  -4  -3  -4       10.51       21.35     10.56 o 
   4   3   4       10.51       10.08     12.24 o 
   4   3   4       10.51       13.35     16.51 o 
   4   3   4       10.51       17.89     12.38 o 
  -5  -3  -4     1655.99     1576.08     90.63 o 
   5   3   4     1655.99     1552.06     95.13 o 
   5   3   4     1655.99     1436.62     90.59 o 
  -5  -3  -4     1655.99     1527.40     85.91 o 
  -5  -3  -4     1655.99     1573.96     90.63 o 
   6   3   4       31.07       43.99     24.02 o 
  -6  -3  -4       31.07       21.05     15.73 o 
  -6  -3  -4       31.07       29.34     16.33 o 
   6   3   4       31.07       45.30     18.52 o 
  -6  -3  -4       31.07       58.09     19.41 o 
   7   3   4      380.35      367.62     40.98 o 
  -7  -3  -4      380.35      387.25     34.10 o 
   7   3   4      380.35      364.72     35.89 o 
  -7  -3  -4      380.35      400.05     35.52 o 
  -7  -3  -4      380.35      374.83     32.61 o 
   8   3   4        0.84       24.02     25.47 o 
  -8  -3  -4        0.84      -16.55     19.45 o 
  -8  -3  -4        0.84       13.46     24.51 o 
   8   3   4        0.84       -9.07     30.23 o 
   9  -4  -4      387.89      390.56     42.99 o 
   9  -4  -4      387.89      368.92     43.29 o 
  -9   4   4      387.89      388.63     43.70 o 
   9  -4  -4      387.89      383.50     34.62 o 
  -9   4   4      387.89      452.41     45.74 o 
   8  -4  -4        0.84       17.93     24.02 o 
   8  -4  -4        5.52        7.62     19.34 o 
   8  -4  -4        5.52       18.63     25.47 o 
  -8   4   4        5.52       15.99     27.37 o 
  -8   4   4        5.52        3.35     23.28 o 
  -7   4   4        7.64        0.15     21.53 o 
   7  -4  -4        2.97      -20.16     20.16 o 
   7  -4  -4        2.97       -1.38     20.38 o 
   7  -4  -4        2.97       -5.73     16.14 o 
  -7   4   4        2.97        2.16     22.39 o 
   6  -4  -4      401.82      380.74     28.82 o 
   6  -4  -4      413.47      376.99     34.33 o 
  -6   4   4      413.47      418.94     35.70 o 
   6  -4  -4      413.47      411.50     34.96 o 
  -6   4   4      413.47      373.42     34.66 o 
  -5   4   4       12.78      -14.47     14.47 o 
   5  -4  -4        1.13        0.71     15.81 o 
   5  -4  -4        1.13        7.55     15.81 o 
   5  -4  -4        1.13       -2.38     12.50 o 
  -5   4   4        1.13       15.77     13.80 o 
  -4   4   4      411.27      743.56     42.54 o 
   4  -4  -4      411.27      643.86     35.00 o 
   4  -4  -4      411.27      653.68     39.57 o 
  -4   4   4      411.27      510.65     36.63 o 
   4  -4  -4      411.27      563.75     36.56 o 
   4  -4  -4      411.27      618.83     41.24 o 
   3  -4  -4        8.65       11.19     10.12 o 
  -3   4   4        8.65       -1.82     10.19 o 
  -3   4   4        8.65        2.19     10.45 o 
   3  -4  -4        8.65        8.44     11.64 o 
   3  -4  -4        8.65       10.71     10.45 o 
   3  -4  -4        8.65        9.67     10.67 o 
  -3   4   4        8.65       -7.03     11.57 o 
   2  -4  -4     4790.69     4920.14    251.59 o 
  -2   4   4     4790.69     4767.85    278.77 o 
   2  -4  -4     4790.69     4884.51    257.83 o 
  -2   4   4     4790.69     4986.19    276.17 o 
   2  -4  -4     4790.69     4920.18    278.36 o 
   2  -4  -4     4790.69     4730.59    248.98 o 
   2  -4  -4     4790.69     5037.70    278.25 o 
  -2   4   4     4790.69     5264.37    276.13 o 
  -1   4   4      106.11      133.17     13.39 o 
   1  -4  -4      106.11      145.67     15.17 o 
   1  -4  -4      106.11      172.22     13.87 o 
   1  -4  -4      106.11      183.08     15.77 o 
   1  -4  -4      106.11      136.19     12.57 o 
  -1   4   4      106.11      145.22     13.43 o 
   0  -4  -4     1051.26     1179.38     65.49 o 
   0  -4  -4     1051.26     1202.03     61.81 o 
   0   4   4     1051.26     1138.22     66.53 o 
   0  -4  -4     1051.26     1092.84     61.44 o 
   0   4   4     1051.26     1149.19     65.01 o 
   0  -4  -4     1051.26     1137.62     61.73 o 
   0   4   4     1051.26     1100.84     65.56 o 
   1   4   4     7567.93     7614.43    427.08 o 
  -1  -4  -4     7567.93     7760.81    430.13 o 
   1   4   4     7567.93     7690.04    430.99 o 
   1   4   4     7567.93     8096.81    426.60 o 
  -1  -4  -4     7567.93     7132.05    397.93 o 
  -1  -4  -4     7567.93     7734.37    397.81 o 
   2   4   4      390.40      411.50     27.11 o 
   2   4   4      390.40      406.33     28.49 o 
   2   4   4      390.40      405.70     28.93 o 
  -3  -4  -4     2051.94     2049.87    124.29 o 
   3   4   4     2051.94     2242.25    126.93 o 
   3   4   4     2051.94     2053.63    124.70 o 
   3   4   4     2051.94     2466.02    124.10 o 
  -3  -4  -4     2051.94     2103.57    116.37 o 
  -3  -4  -4     2051.94     2142.88    124.99 o 
   4   4   4       51.87       54.07     18.22 o 
  -4  -4  -4       51.87       86.80     13.72 o 
   4   4   4       51.87       77.91     15.06 o 
  -4  -4  -4       51.87      102.31     16.25 o 
  -5  -4  -4      501.04      480.78     35.03 o 
   5   4   4      518.53      523.36     41.13 o 
   5   4   4      518.53      507.30     36.93 o 
  -5  -4  -4      518.53      514.63     36.11 o 
   6   4   4      769.38      712.32     54.74 o 
  -6  -4  -4      751.88      764.17     48.09 o 
   6   4   4      751.88      699.31     49.54 o 
  -6  -4  -4      751.88      724.11     48.79 o 
  -7  -4  -4      498.85      495.62     38.94 o 
  -7  -4  -4      504.33      467.47     36.52 o 
   7   4   4      504.33      418.94     39.23 o 
  -7  -4  -4      504.33      427.86     35.85 o 
   8   4   4       31.43       43.44     26.22 o 
  -8  -4  -4       25.95       42.54     26.48 o 
  -8  -4  -4       25.95       37.52     21.42 o 
  -8  -4  -4       25.95       35.55     21.42 o 
   8  -5  -4      230.93      292.38     36.30 o 
  -8   5   4      230.93      246.94     35.40 o 
  -8   5   4      230.93      314.10     37.75 o 
   8  -5  -4      230.93      260.81     29.53 o 
   8  -5  -4      230.93      230.72     34.51 o 
   7  -5  -4       58.82       36.45     23.02 o 
  -7   5   4       58.82       84.27     26.40 o 
   7  -5  -4       58.82       49.65     24.10 o 
   7  -5  -4       58.82       65.12     19.90 o 
  -7   5   4       58.82       42.99     25.73 o 
  -6   5   4      212.30      238.61     28.78 o 
   6  -5  -4      212.30      197.74     27.07 o 
   6  -5  -4      212.30      267.13     24.99 o 
  -6   5   4      212.30      248.05     27.93 o 
   6  -5  -4      212.30      240.87     27.00 o 
   5  -5  -4      788.25      726.53     49.54 o 
   5  -5  -4      788.25      803.59     42.28 o 
  -5   5   4      788.25      735.90     49.95 o 
   5  -5  -4      788.25      717.64     47.49 o 
   5  -5  -4      788.25      729.21     44.55 o 
  -5   5   4      788.25      693.32     50.65 o 
  -4   5   4     1393.42     1327.10     78.95 o 
   4  -5  -4     1394.17     1278.38     71.44 o 
   4  -5  -4     1394.17     1253.09     73.60 o 
   4  -5  -4     1394.17     1313.90     69.62 o 
   4  -5  -4     1394.17     1273.92     78.13 o 
  -4   5   4     1394.17     1376.64     78.99 o 
   3  -5  -4      303.13      326.48     26.11 o 
   3  -5  -4      302.39      326.11     25.40 o 
   3  -5  -4      302.39      377.10     26.81 o 
  -3   5   4      302.39      361.70     26.81 o 
  -3   5   4      302.39      319.94     27.26 o 
   3  -5  -4      302.39      372.08     25.14 o 
  -2   5   4      178.96      201.34     18.71 o 
  -2   5   4      180.63      204.95     18.85 o 
   2  -5  -4      180.63      223.92     20.05 o 
  -2   5   4      180.63      221.35     18.67 o 
   2  -5  -4      180.63      193.24     19.45 o 
   2  -5  -4      180.63      184.91     16.96 o 
   2  -5  -4      180.63      228.12     20.05 o 
   1  -5  -4      305.76      298.48     23.24 o 
   1  -5  -4      304.09      277.58     20.64 o 
   1  -5  -4      304.09      278.85     19.49 o 
   1  -5  -4      304.09      284.61     19.08 o 
  -1   5   4      304.09      283.64     20.71 o 
  -1   5   4      304.09      286.28     21.20 o 
   1  -5  -4      304.09      335.41     20.75 o 
   1  -5  -4      304.09      296.06     23.35 o 
  -1   5   4      304.09      310.94     20.53 o 
   0   5   4       89.29      104.39     10.00 o 
   0   5   4       90.35      106.92     12.16 o 
   0  -5  -4       90.35      146.41     12.20 o 
   0  -5  -4       90.35      108.15     16.25 o 
   0  -5  -4       90.35      104.87     11.94 o 
   0  -5  -4       90.35      106.29     15.55 o 
   0   5   4       90.35       88.21     10.60 o 
  -1  -5  -4       11.30       18.19     13.65 o 
   1   5   4       10.24        3.05      8.78 o 
  -1  -5  -4       10.24        9.26     10.56 o 
  -1  -5  -4       10.24       14.39      8.63 o 
   1   5   4       10.24        8.40      9.37 o 
   1   5   4       10.24       14.21      6.88 o 
  -2  -5  -4      136.26      137.04     11.79 o 
   2   5   4      136.26      137.94     14.69 o 
   2   5   4      136.26      145.19     13.87 o 
  -2  -5  -4      136.26      203.24     16.70 o 
   2   5   4      136.26      159.73     16.66 o 
  -2  -5  -4      136.26      132.99     12.61 o 
  -2  -5  -4      136.26      211.76     15.77 o 
  -3  -5  -4      421.92      410.01     28.19 o 
   3   5   4      421.92      396.03     27.15 o 
   3   5   4      421.92      398.82     31.31 o 
   3   5   4      421.92      436.30     29.38 o 
  -3  -5  -4      421.92      369.36     25.62 o 
  -4  -5  -4      193.38      207.66     19.19 o 
  -4  -5  -4      193.38      269.55     22.83 o 
   4   5   4      193.38      200.97     21.72 o 
  -5  -5  -4      149.58      159.84     21.87 o 
  -5  -5  -4      149.58      178.47     18.22 o 
   5   5   4      149.58      151.14     20.97 o 
   6   5   4     1922.43     1669.54    104.39 o 
  -6  -5  -4     1922.43     1798.77     99.04 o 
  -6  -5  -4     1922.43     1767.35    103.01 o 
   7   5   4        3.74       13.24     24.21 o 
  -7  -5  -4        3.74        4.28     22.16 o 
  -7  -5  -4        3.74        9.19     17.40 o 
   7  -6  -4       91.38      150.51     23.95 o 
   7  -6  -4       91.38       61.55     26.55 o 
   7  -6  -4       91.38      129.42     28.56 o 
  -7   6   4       91.38       60.77     27.71 o 
   6  -6  -4        2.39      -12.20     20.08 o 
  -6   6   4        2.39      -15.66     20.01 o 
   6  -6  -4        2.39        5.02     21.20 o 
   6  -6  -4        2.39        9.26     17.29 o 
  -5   6   4     1818.88     1653.29    100.45 o 
   5  -6  -4     1818.88     1664.55     88.47 o 
   5  -6  -4     1818.88     1686.39     90.93 o 
   5  -6  -4     1818.88     1654.51     99.70 o 
   5  -6  -4     1818.88     1642.91     93.79 o 
   4  -6  -4       44.42       35.33     16.47 o 
   4  -6  -4       44.42       39.64     17.03 o 
  -4   6   4       44.42       39.53     17.63 o 
   4  -6  -4       44.42       46.97     15.51 o 
   4  -6  -4       44.42       63.00     16.25 o 
   3  -6  -4      621.75      562.08     37.15 o 
   3  -6  -4      621.75      578.40     37.56 o 
  -3   6   4      621.75      568.10     39.09 o 
   3  -6  -4      621.75      579.56     36.56 o 
   3  -6  -4      621.75      577.18     37.93 o 
   2  -6  -4      212.35      216.40     16.88 o 
  -2   6   4      212.35      217.48     19.75 o 
   2  -6  -4      212.35      276.28     24.14 o 
   2  -6  -4      212.35      253.71     23.43 o 
  -2   6   4      212.35      213.91     20.34 o 
   2  -6  -4      212.35      202.61     20.75 o 
  -1   6   4      292.07      300.08     21.42 o 
   1  -6  -4      292.07      274.83     24.92 o 
   1  -6  -4      292.07      298.78     25.51 o 
   1  -6  -4      292.07      278.21     21.46 o 
  -1   6   4      292.07      294.09     21.12 o 
   0   6   4      911.44      919.58     53.52 o 
   0  -6  -4      911.44      841.82     53.78 o 
   0   6   4      911.44     1083.99     54.18 o 
   0  -6  -4      911.44      901.73     51.25 o 
   0  -6  -4      911.44      813.96     54.26 o 
  -1  -6  -4      201.04      219.86     22.91 o 
   1   6   4      201.04      184.12     14.50 o 
  -1  -6  -4      201.04      178.88     17.18 o 
   1   6   4      201.04      164.15     16.81 o 
  -1  -6  -4      201.04      195.13     24.14 o 
   2   6   4      863.75     1130.18     64.82 o 
   2   6   4      929.63     1075.77     63.82 o 
  -2  -6  -4      929.63     1092.84     60.99 o 
  -3  -6  -4     1049.30      870.42     48.79 o 
   3   6   4      983.42      803.73     50.58 o 
  -4  -6  -4      179.99      137.60     14.76 o 
   4   6   4      182.16      192.16     19.97 o 
  -4  -6  -4      182.16      201.53     20.60 o 
  -5  -6  -4      790.66      834.27     48.57 o 
   5   6   4      788.48      692.17     49.39 o 
  -5  -6  -4      788.48      730.58     45.93 o 
  -6  -6  -4        2.67       32.65     21.16 o 
   6   6   4        5.82       35.70     20.83 o 
  -6  -6  -4        5.82       -4.72     14.32 o 
  -7  -6  -4       47.38       88.40     26.40 o 
   7   6   4       44.24       39.09     25.40 o 
  -7  -6  -4       44.24       61.62     18.45 o 
  -7   7   4      174.18      139.31     31.87 o 
   7  -7  -4      176.08      138.83     30.09 o 
   7  -7  -4      176.08      164.04     27.37 o 
   7  -7  -4      176.08      206.44     31.65 o 
   6  -7  -4      178.07      164.45     28.45 o 
  -6   7   4      176.17      154.97     29.08 o 
   6  -7  -4      176.17      209.12     29.34 o 
   6  -7  -4      176.17      211.68     27.48 o 
   5  -7  -4      726.90      925.01     57.42 o 
  -5   7   4      818.13      792.62     60.28 o 
   5  -7  -4      818.13     1089.76     60.54 o 
   5  -7  -4      818.13      795.52     55.00 o 
   4  -7  -4      959.05      808.49     53.03 o 
   4  -7  -4      867.82      833.34     52.14 o 
   4  -7  -4      867.82      847.17     51.88 o 
   4  -7  -4      867.82      885.33     51.10 o 
  -4   7   4      867.82      785.77     55.08 o 
   3  -7  -4      571.52      493.61     34.51 o 
   3  -7  -4      572.45      483.65     31.05 o 
   3  -7  -4      572.45      461.26     34.66 o 
  -3   7   4      572.45      471.82     35.44 o 
   3  -7  -4      572.45      516.56     35.96 o 
   2  -7  -4      575.82      597.22     40.05 o 
  -2   7   4      574.89      609.16     38.97 o 
   2  -7  -4      574.89      568.18     37.08 o 
   2  -7  -4      574.89      573.94     40.83 o 
  -1   7   4      354.03      330.95     24.66 o 
  -1   7   4      354.03      359.84     24.51 o 
   1  -7  -4      354.03      321.35     28.60 o 
   1  -7  -4      354.03      337.57     24.58 o 
   1  -7  -4      354.03      328.27     29.97 o 
   0  -7  -4     2711.53     2443.82    131.65 o 
   0  -7  -4     2711.53     2449.77    132.65 o 
   0  -7  -4     2711.53     2584.99    133.17 o 
   0   7   4     2711.53     2635.60    140.43 o 
   0   7   4     2711.53     2395.99    140.50 o 
   2   7   4       32.32       11.79     11.94 o 
  -2  -7  -4       32.32       32.39     12.53 o 
   3   7   4       12.10       16.77     12.68 o 
  -3  -7  -4       12.10       32.32     14.02 o 
  -4  -7  -4       11.92       31.13     15.99 o 
   4   7   4       11.92       66.16     17.03 o 
   5   7   4       98.34       88.58     20.27 o 
  -5  -7  -4       98.34      145.86     22.57 o 
  -6  -7  -4       41.33       48.27     22.72 o 
   6   7   4       41.33       46.52     22.20 o 
   5  -8  -4      106.36      121.20     25.55 o 
   5  -8  -4      106.36       97.62     24.99 o 
  -5   8   4      106.36      114.36     24.77 o 
   4  -8  -4      759.06      721.88     47.42 o 
   4  -8  -4      759.06      705.74     47.97 o 
   4  -8  -4      759.06      718.27     47.57 o 
  -4   8   4      759.06      696.52     49.98 o 
   3  -8  -4        1.10       69.40     21.94 o 
  -3   8   4       40.88       58.87     18.11 o 
   3  -8  -4       40.88       17.26     20.42 o 
   3  -8  -4       40.88       63.30     18.97 o 
   2  -8  -4      278.79      238.05     28.86 o 
   2  -8  -4      239.00      264.38     23.32 o 
  -2   8   4      239.00      223.66     22.13 o 
   2  -8  -4      239.00      248.54     28.60 o 
   1  -8  -4     1074.26     1084.92     66.20 o 
  -1   8   4     1082.72     1109.36     64.82 o 
   1  -8  -4     1082.72     1111.55     61.14 o 
   1  -8  -4     1082.72     1076.00     65.45 o 
   0   8   4      197.28      189.03     16.85 o 
   0  -8  -4      188.83      177.95     28.38 o 
   0   8   4      188.83      150.95     17.03 o 
   0  -8  -4      188.83      201.97     17.93 o 
   0  -8  -4      188.83      216.00     27.67 o 
   1   8   4      500.23      558.51     36.59 o 
  -1  -8  -4      565.00      592.57     45.78 o 
  -1  -8  -4      565.00      684.47     36.33 o 
  -1  -8  -4      565.00      571.19     43.14 o 
  -2  -8  -4       89.28       29.49     13.05 o 
   2   8   4       24.52       20.45     11.49 o 
  -3  -8  -4      120.93      141.36     18.04 o 
   3   8   4      120.93      126.70     16.92 o 
  -4  -8  -4       27.33       38.94     17.78 o 
   4   8   4       27.33       31.13     17.44 o 
   5   8   4      230.87      203.95     26.40 o 
  -5  -8  -4      230.87      288.92     28.12 o 
   4  -9  -4       53.62       55.49     22.76 o 
   4  -9  -4       53.62       60.58     25.55 o 
  -4   9   4       53.62       59.73     23.21 o 
   4  -9  -4       53.62       88.55     26.89 o 
  -3   9   4       46.77       50.17     19.15 o 
   3  -9  -4       46.77       52.73     24.06 o 
   3  -9  -4       46.77       39.50     26.52 o 
   3  -9  -4       46.77       60.80     19.60 o 
   2  -9  -4       23.94       30.64     16.59 o 
  -2   9   4       23.94       26.59     15.95 o 
   2  -9  -4       23.94       39.09     23.28 o 
   2  -9  -4       23.94       34.59     24.47 o 
  -1   9   4      274.64      302.50     25.21 o 
   1  -9  -4      274.64      272.78     23.88 o 
   1  -9  -4      274.64      323.66     35.11 o 
   1  -9  -4      274.64      256.53     32.69 o 
   0  -9  -4       68.08       76.76     26.00 o 
   0   9   4       68.08       83.71     12.98 o 
   0  -9  -4       68.08       73.60     27.74 o 
   1   9   4      442.37      414.18     28.15 o 
  -1  -9  -4      442.37      492.13     42.51 o 
   2   9   4       61.93       92.68     14.47 o 
  -3  -9  -4       80.50       98.07     16.96 o 
   3   9   4       87.68       93.23     16.62 o 
  -4  -9   5      290.04      288.59     26.48 o 
  -4  -9   5      282.86      314.62     35.03 o 
   4   9  -5      282.86      262.71     26.81 o 
  -3  -9   5      173.66      198.37     21.12 o 
  -3  -9   5      185.17      222.95     33.43 o 
   3   9  -5      185.17      201.49     21.90 o 
  -2  -9   5       37.00       64.56     26.78 o 
  -2  -9   5       25.49       32.50     15.32 o 
  -2  -9   5       25.49       65.04     23.39 o 
   2   9  -5       25.49       14.36     13.80 o 
  -1  -9   5      553.32      586.85     42.84 o 
  -1  -9   5      553.32      503.80     40.05 o 
   1   9  -5      553.32      450.25     35.14 o 
  -1  -9   5      553.32      574.95     34.62 o 
   0  -9   5       90.21      110.79     26.40 o 
   0  -9   5       90.21       77.91     23.62 o 
   0  -9   5       90.21      138.46     19.60 o 
   0   9  -5       90.21      101.23     18.41 o 
   1  -9   5       58.41       40.76     21.46 o 
   1  -9   5       58.41       54.30     23.47 o 
   1  -9   5       58.41       87.25     19.86 o 
   2  -9   5      101.07      138.05     27.52 o 
  -2   9  -5      101.07       80.81     22.76 o 
   2  -9   5      101.07      122.17     26.93 o 
   2  -9   5      101.07      140.84     24.58 o 
   3  -9   5        2.57       14.91     23.50 o 
  -3   9  -5        2.57        3.50     23.69 o 
   3  -9   5        2.57        1.45     24.06 o 
   3  -9   5        2.57       50.39     25.47 o 
   5   8  -5      489.68      491.23     37.52 o 
  -5  -8   5      489.68      421.73     41.47 o 
  -5  -8   5      489.68      494.51     36.78 o 
  -4  -8   5       13.36       22.20     25.33 o 
   4   8  -5       13.36        2.49     17.14 o 
  -4  -8   5       13.36       11.27     17.14 o 
  -3  -8   5      222.87      284.91     32.06 o 
   3   8  -5      222.87      233.25     24.28 o 
  -3  -8   5      222.87      267.65     23.17 o 
   2   8  -5      738.04      751.52     48.42 o 
  -2  -8   5      738.04      770.67     49.54 o 
  -2  -8   5      738.04      781.53     45.82 o 
  -2  -8   5      738.04      829.58     51.58 o 
  -1  -8   5      453.29      521.17     39.09 o 
   1   8  -5      484.20      513.99     32.80 o 
  -1  -8   5      484.20      453.67     36.07 o 
  -1  -8   5      484.20      446.87     31.91 o 
   0  -8   5     1162.23     1083.66     63.89 o 
   0   8  -5     1131.32     1058.15     63.07 o 
   0  -8   5     1131.32     1058.07     60.17 o 
   0  -8   5     1131.32      990.20     61.85 o 
   1  -8   5      105.99      522.32     38.79 o 
  -1   8  -5      191.72      624.37     39.72 o 
  -2   8  -5      261.55      166.83     23.73 o 
   2  -8   5      175.82      206.74     24.77 o 
   2  -8   5      175.82      188.88     24.17 o 
   2  -8   5      175.82      209.75     27.71 o 
  -3   8  -5      225.47      303.76     31.35 o 
   3  -8   5      238.49      304.91     31.39 o 
   3  -8   5      238.49      299.19     33.84 o 
   3  -8   5      238.49      364.01     33.43 o 
   4  -8   5      207.48      217.71     27.52 o 
   4  -8   5      194.46      196.77     30.72 o 
   4  -8   5      194.46      171.44     21.94 o 
   4  -8   5      194.46      188.77     29.71 o 
  -4   8  -5      194.46      180.59     28.93 o 
  -5   8  -5       14.99       76.80     26.22 o 
   5  -8   5       14.99       45.74     25.88 o 
   5  -8   5       14.99       24.14     28.38 o 
   5  -8   5       14.99       20.68     22.69 o 
   5  -8   5       14.99       30.87     22.20 o 
  -7  -7   5       75.56       91.89     26.59 o 
   7   7  -5       75.56       73.41     26.14 o 
  -7  -7   5       75.56       96.25     30.42 o 
  -6  -7   5      230.10      302.35     30.35 o 
   6   7  -5      230.10      291.97     30.50 o 
  -6  -7   5      230.10      259.21     32.54 o 
   5   7  -5       18.25       23.17     17.52 o 
  -5  -7   5       18.25       46.93     23.28 o 
  -5  -7   5       18.25       18.33     18.07 o 
  -4  -7   5      121.28      162.07     20.31 o 
  -4  -7   5      121.28      147.05     25.10 o 
   4   7  -5      121.28      140.20     19.78 o 
  -3  -7   5      192.73      235.22     20.38 o 
  -3  -7   5      192.73      193.57     24.69 o 
  -3  -7   5      192.73      178.25     25.73 o 
   3   7  -5      192.73      208.56     20.83 o 
  -2  -7   5      138.15      183.90     24.25 o 
  -2  -7   5      138.15      159.58     22.39 o 
   2   7  -5      138.15      195.09     18.78 o 
  -2  -7   5      138.15      205.17     18.63 o 
   1   7  -5     1160.38     1056.88     73.93 o 
  -1  -7   5     1160.38     1387.57     72.04 o 
  -1  -7   5     1160.38     1209.43     72.52 o 
  -1  -7   5     1160.38     1496.35     70.55 o 
   0  -7   5     1968.45     1765.41    102.87 o 
   0   7  -5     1968.45     2172.56    110.04 o 
   0  -7   5     1968.45     1839.16    103.27 o 
   0  -7   5     1968.45     1869.80    102.98 o 
   1  -7   5       32.14      157.76     22.76 o 
   1  -7   5       32.14      175.16     20.05 o 
   2  -7   5      436.65      332.92     30.20 o 
  -2   7  -5      436.65      337.98     30.31 o 
   2  -7   5      436.65      408.71     31.39 o 
   2  -7   5      436.65      359.25     25.85 o 
   2  -7   5      436.65      346.98     31.02 o 
   3  -7   5     1616.90     1587.16     84.87 o 
   3  -7   5     1632.14     1572.47     86.09 o 
  -3   7  -5     1632.14     1411.44     90.59 o 
   3  -7   5     1632.14     1406.94     88.18 o 
   3  -7   5     1632.14     1553.28     83.38 o 
   4  -7   5       45.18       45.59     22.57 o 
   4  -7   5       29.94       40.95     25.18 o 
   4  -7   5       29.94       37.60     20.68 o 
   4  -7   5       29.94       60.47     19.56 o 
  -4   7  -5       29.94       60.62     23.21 o 
   5  -7   5      505.06      498.34     40.61 o 
  -5   7  -5      547.75      572.45     46.08 o 
   5  -7   5      547.75      751.71     48.94 o 
   5  -7   5      547.75      707.94     49.42 o 
   5  -7   5      547.75      500.16     43.62 o 
   6  -7   5       43.58      -17.03     27.37 o 
   6  -7   5        0.89       -3.38     28.67 o 
   6  -7   5        0.89        7.21     21.20 o 
   6  -7   5        0.89        4.09     24.32 o 
  -6   7  -5        0.89       11.57     24.77 o 
   7   6  -5       20.65       34.51     22.72 o 
  -7  -6   5       20.65       21.16     23.02 o 
  -7  -6   5       20.65       20.86     22.80 o 
  -7  -6   5       20.65       38.01     18.85 o 
  -6  -6   5      378.85      357.54     28.52 o 
   6   6  -5      380.55      315.74     32.02 o 
  -6  -6   5      380.55      343.00     32.54 o 
  -6  -6   5      380.55      373.86     33.69 o 
  -5  -6   5      160.97      143.22     23.21 o 
   5   6  -5      159.28      143.48     20.01 o 
  -5  -6   5      159.28      184.05     21.64 o 
  -5  -6   5      159.28      136.48     17.14 o 
  -4  -6   5      338.87      313.91     26.89 o 
  -4  -6   5      340.11      294.35     27.74 o 
  -4  -6   5      340.11      321.24     23.06 o 
   4   6  -5      340.11      325.44     26.70 o 
   3   6  -5      158.01      136.26     17.48 o 
  -3  -6   5      156.77      157.83     13.80 o 
  -3  -6   5      156.77      199.07     18.04 o 
  -3  -6   5      156.77      159.39     21.87 o 
  -2  -6   5        2.22       13.50     14.09 o 
  -2  -6   5       15.80       17.89     16.10 o 
   2   6  -5       15.80       32.35     11.64 o 
  -2  -6   5       15.80       35.96     11.64 o 
   2   6  -5       15.80       33.36     10.41 o 
   1   6  -5      750.04      770.64     48.31 o 
  -1  -6   5      736.46      811.10     47.27 o 
  -1  -6   5      736.46      819.76     48.38 o 
  -1  -6   5      736.46      819.99     46.15 o 
   1   6  -5      736.46      818.13     47.94 o 
   0   6  -5      654.30      861.12     46.86 o 
   0  -6   5      654.30      731.07     44.63 o 
   0  -6   5      654.30      681.49     45.93 o 
   0   6  -5      654.30      790.23     46.41 o 
   0  -6   5      654.30      711.13     45.37 o 
   0  -6   5      654.30      760.07     45.37 o 
   0  -6   5      654.30      806.86     45.48 o 
   1  -6   5     2214.06     2013.39    106.88 o 
  -1   6  -5     2214.06     1933.66    115.32 o 
  -1   6  -5     2214.06     2082.23    116.10 o 
   1  -6   5     2214.06     2100.30    107.03 o 
   1  -6   5     2214.06     2057.79    108.52 o 
   1  -6   5     2214.06     1926.07    114.99 o 
   2  -6   5      355.87      309.08     26.07 o 
   2  -6   5      355.87      352.07     27.93 o 
  -2   6  -5      355.87      349.36     28.00 o 
  -2   6  -5      355.87      368.06     26.70 o 
   2  -6   5      355.87      365.98     29.38 o 
   2  -6   5      355.87      369.66     27.93 o 
  -3   6  -5      894.86      849.59     53.66 o 
  -3   6  -5      894.86      815.19     54.85 o 
   3  -6   5      894.86      814.59     53.07 o 
   3  -6   5      894.86      859.07     51.88 o 
   3  -6   5      894.86      790.09     54.07 o 
   3  -6   5      894.86      899.53     50.54 o 
  -3   6  -5      894.86      882.61     53.59 o 
   4  -6   5     1121.85     1005.52     58.39 o 
  -4   6  -5     1121.85     1068.86     66.61 o 
   4  -6   5     1121.85      959.48     60.73 o 
   4  -6   5     1121.85      971.01     65.45 o 
   4  -6   5     1121.85     1070.38     64.08 o 
   5  -6   5      326.03      351.85     29.34 o 
   5  -6   5      326.03      365.01     33.84 o 
  -5   6  -5      326.03      295.06     33.99 o 
   5  -6   5      326.03      535.56     40.46 o 
   6  -6   5      290.65      291.90     36.78 o 
   6  -6   5      290.65      340.28     36.67 o 
   6  -6   5      290.65      316.78     29.68 o 
   6  -6   5      290.65      334.82     39.31 o 
  -6   6  -5      290.65      293.31     33.58 o 
  -7   6  -5       17.37       34.51     25.81 o 
   7  -6   5       17.37       14.91     30.79 o 
   7  -6   5       17.37       46.86     32.09 o 
   7  -6   5       17.37       11.97     25.33 o 
  -8  -5   5      223.25      291.79     35.07 o 
   8   5  -5      223.25      240.87     31.72 o 
  -8  -5   5      223.25      219.19     29.97 o 
  -7  -5   5      377.72      385.84     36.45 o 
  -7  -5   5      377.72      341.70     32.54 o 
  -7  -5   5      377.72      373.94     32.09 o 
   7   5  -5      377.72      335.56     35.40 o 
   6   5  -5     1293.40     1183.47     77.02 o 
  -6  -5   5     1293.40     1267.04     76.57 o 
  -6  -5   5     1293.40     1270.53     70.55 o 
  -6  -5   5     1293.40     1259.12     73.30 o 
  -5  -5   5      305.30      268.25     26.18 o 
   5   5  -5      305.30      287.29     26.52 o 
  -5  -5   5      305.30      278.06     25.29 o 
  -5  -5   5      305.30      312.28     27.22 o 
  -4  -5   5       97.00      138.86     17.14 o 
  -4  -5   5       97.00      109.19     15.47 o 
   4   5  -5       97.00      138.20     15.43 o 
  -4  -5   5       97.00      126.93     18.26 o 
   4   5  -5       97.00      124.88     17.11 o 
  -3  -5   5     1173.60     1048.70     60.54 o 
   3   5  -5     1173.60     1100.58     64.49 o 
  -3  -5   5     1173.60     1033.97     64.08 o 
   3   5  -5     1173.60     1232.42     64.41 o 
   3   5  -5     1173.60     1074.81     64.71 o 
  -3  -5   5     1173.60     1034.42     60.80 o 
   2   5  -5        0.03        1.64      8.74 o 
  -2  -5   5        0.03       -0.33      2.27 o 
  -2  -5   5        0.03       -0.78     11.19 o 
  -2  -5   5        0.03        6.25     10.08 o 
  -2  -5   5        0.03       -0.89      8.74 o 
   2   5  -5        0.03       18.78      8.96 o 
  -2  -5   5        0.03       26.33     13.35 o 
   2   5  -5        0.03       -2.64      9.19 o 
  -1  -5   5       65.46       78.43     11.71 o 
   1   5  -5       65.46       78.21     10.19 o 
  -1  -5   5       65.46       50.21     12.94 o 
  -1  -5   5       65.46       71.14     10.26 o 
   1   5  -5       65.46       73.23     11.01 o 
  -1  -5   5       65.46       77.47     13.28 o 
   1   5  -5       65.46       81.15     11.31 o 
   0   5  -5       13.30       28.64      9.11 o 
   0  -5   5       20.42       61.29      9.82 o 
   0  -5   5       20.42       40.95     10.82 o 
   0  -5   5       20.42       35.44     12.64 o 
   0   5  -5       20.42       19.67      8.93 o 
   0   5  -5       20.42       25.85      8.93 o 
   0  -5   5       20.42       16.33     11.90 o 
   1  -5   5      343.02      320.24     23.09 o 
   1  -5   5      335.89      313.91     23.28 o 
  -1   5  -5      335.89      288.89     22.83 o 
  -1   5  -5      335.89      343.93     22.57 o 
  -1   5  -5      335.89      349.91     22.95 o 
   1  -5   5      335.89      306.55     23.06 o 
   1  -5   5      335.89      312.61     23.80 o 
  -1   5  -5      335.89      294.54     23.32 o 
   1  -5   5      335.89      299.04     23.95 o 
  -2   5  -5       10.84       18.37     13.09 o 
   2  -5   5       12.32       23.35     14.28 o 
  -2   5  -5       12.32        3.64      9.74 o 
   2  -5   5       12.32        7.07     12.57 o 
   2  -5   5       12.32       16.44     12.61 o 
   2  -5   5       12.32       27.48     14.39 o 
  -2   5  -5       12.32       24.95     11.19 o 
   3  -5   5       76.86       70.14     17.93 o 
   3  -5   5       75.37       94.98     15.77 o 
  -3   5  -5       75.37       64.63     14.39 o 
   3  -5   5       75.37       87.17     19.15 o 
   3  -5   5       75.37       72.56     18.22 o 
  -3   5  -5       75.37      119.86     18.63 o 
  -3   5  -5       75.37       81.97     14.76 o 
   4  -5   5     1501.11     1692.26     98.18 o 
  -4   5  -5     1551.64     1603.53     97.06 o 
   4  -5   5     1551.64     1640.46     91.89 o 
   4  -5   5     1551.64     1501.00     85.94 o 
  -4   5  -5     1551.64     1602.15     96.32 o 
   5  -5   5      232.14      210.60     22.95 o 
   5  -5   5      181.60      187.14     30.42 o 
   5  -5   5      181.60      230.28     30.61 o 
  -5   5  -5      181.60      183.49     25.44 o 
  -5   5  -5      181.60      195.36     23.88 o 
   6  -5   5      101.94      128.79     20.86 o 
   6  -5   5      101.94      166.65     31.16 o 
  -6   5  -5      101.94      110.86     22.35 o 
   6  -5   5      101.94      171.26     30.79 o 
  -6   5  -5      101.94      131.13     24.77 o 
   7  -5   5      368.19      341.25     41.43 o 
   7  -5   5      368.19      384.57     43.81 o 
   7  -5   5      368.19      332.58     29.83 o 
  -7   5  -5      368.19      375.65     38.34 o 
  -7   5  -5      368.19      378.33     37.60 o 
   9   4  -5       22.95        2.75     26.14 o 
  -9  -4   5       35.90       60.51     27.93 o 
  -9  -4   5       35.90      104.91     32.73 o 
   8   4  -5       13.02      -17.89     21.16 o 
  -8  -4   5        0.08        1.49     23.58 o 
  -8  -4   5        0.08       22.35     25.88 o 
  -7  -4   5     1634.83     1657.12     94.57 o 
   7   4  -5     1653.99     1657.41     99.52 o 
   7   4  -5     1653.99     1618.77     99.93 o 
  -7  -4   5     1653.99     1614.16     99.89 o 
  -7  -4   5     1653.99     1645.85     88.06 o 
   6   4  -5       65.48       47.04     17.07 o 
  -6  -4   5       46.33       52.96     16.62 o 
   6   4  -5       46.33       52.14     16.29 o 
  -6  -4   5       46.33       52.88     18.93 o 
  -6  -4   5       46.33       74.23     20.12 o 
  -5  -4   5      281.40      247.87     25.51 o 
  -5  -4   5      283.94      273.38     24.92 o 
   5   4  -5      283.94      310.49     24.73 o 
  -5  -4   5      283.94      311.20     26.78 o 
   5   4  -5      283.94      292.16     26.29 o 
  -4  -4   5      232.38      242.36     22.35 o 
   4   4  -5      229.84      279.96     22.13 o 
   4   4  -5      229.84      262.52     22.83 o 
  -4  -4   5      229.84      221.39     22.54 o 
  -4  -4   5      229.84      244.22     21.01 o 
  -3  -4   5     1849.71     1807.25    109.37 o 
   3   4  -5     1849.71     1955.08    109.30 o 
  -3  -4   5     1849.71     1900.15    101.64 o 
  -3  -4   5     1849.71     1876.05    108.89 o 
   3   4  -5     1849.71     1886.35    108.82 o 
   3   4  -5     1849.71     2034.66    108.33 o 
  -3  -4   5     1849.71     1809.56     98.74 o 
  -2  -4   5     1625.76     1731.87     93.01 o 
   2   4  -5     1625.76     1675.04     92.30 o 
  -2  -4   5     1625.76     1578.83     86.39 o 
   2   4  -5     1625.76     1618.51     93.05 o 
  -2  -4   5     1625.76     1561.17     93.27 o 
  -2  -4   5     1625.76     1503.49     84.64 o 
   2   4  -5     1625.76     1614.35     92.56 o 
  -1  -4   5      616.57      598.56     37.71 o 
  -1  -4   5      616.57      570.60     35.03 o 
  -1  -4   5      616.57      643.86     35.63 o 
  -1  -4   5      616.57      672.27     35.29 o 
   1   4  -5      616.57      586.77     37.45 o 
   0   4  -5       90.33       88.62     10.78 o 
   0  -4   5       90.33       94.54     12.05 o 
   0   4  -5       90.33      104.80     11.64 o 
   0  -4   5       90.33       95.17     10.71 o 
   0   4  -5       90.33      100.89     10.86 o 
  -1   4  -5      747.06      653.90     42.14 o 
  -1   4  -5      747.06      715.71     42.47 o 
  -1   4  -5      747.06      790.79     41.99 o 
   1  -4   5      747.06      583.50     41.91 o 
   1  -4   5      747.06      710.32     39.35 o 
   1  -4   5      747.06      667.47     40.16 o 
   1  -4   5      747.06      685.66     39.53 o 
   2  -4   5     1654.26     1470.61     91.37 o 
  -2   4  -5     1654.26     1599.77     91.08 o 
   2  -4   5     1654.26     1554.14     85.35 o 
  -2   4  -5     1654.26     1643.95     91.30 o 
  -2   4  -5     1654.26     1454.55     90.78 o 
   2  -4   5     1654.26     1581.40     82.45 o 
  -2   4  -5     1654.26     1552.69     83.75 o 
   2  -4   5     1654.26     1624.02     83.42 o 
   3  -4   5      383.66      374.01     30.64 o 
   3  -4   5      383.66      333.29     29.42 o 
   3  -4   5      383.66      394.17     25.47 o 
  -3   4  -5      383.66      375.50     29.27 o 
  -3   4  -5      383.66      374.64     26.00 o 
  -3   4  -5      383.66      413.36     29.04 o 
  -4   4  -5       98.36      130.94     18.19 o 
   4  -4   5       98.36      173.34     17.63 o 
  -4   4  -5       98.36      153.78     17.52 o 
   5  -4   5        0.22       -1.71     21.64 o 
   5  -4   5        0.22       -0.41     14.06 o 
  -5   4  -5        0.22       16.29     17.63 o 
   5  -4   5        0.22       13.50     22.76 o 
  -5   4  -5        0.22        5.91     15.73 o 
   6  -4   5       14.97      109.97     16.85 o 
  -6   4  -5       63.22       42.88     19.60 o 
  -6   4  -5       63.22       71.55     20.97 o 
  -7   4  -5      148.98      121.27     27.89 o 
   7  -4   5      100.72      120.23     34.51 o 
   7  -4   5      100.72      128.97     20.12 o 
  -7   4  -5      100.72      147.16     25.70 o 
   7  -4   5      100.72      130.50     31.69 o 
   8  -4   5       86.01      150.32     37.67 o 
   8  -4   5       89.14      152.48     39.16 o 
  -8   4  -5       89.14      103.83     28.15 o 
  -8   4  -5       89.14       99.78     28.19 o 
   9   3  -5        6.68       34.33     24.40 o 
  -9  -3   5        3.55       22.20     26.37 o 
  -9  -3   5        3.55        1.79     28.30 o 
   9   3  -5        3.55        3.42     26.63 o 
  -8  -3   5      450.82      454.08     40.69 o 
   8   3  -5      450.82      413.81     38.75 o 
   8   3  -5      450.82      431.73     38.38 o 
  -8  -3   5      450.82      376.02     38.75 o 
   7   3  -5      493.21      501.39     39.01 o 
  -7  -3   5      493.21      507.04     39.90 o 
   7   3  -5      493.21      461.26     39.09 o 
  -7  -3   5      493.21      488.30     39.61 o 
  -6  -3   5      368.55      329.05     30.94 o 
   6   3  -5      368.55      325.48     29.90 o 
  -6  -3   5      368.55      368.36     25.36 o 
  -6  -3   5      368.55      334.07     30.94 o 
   6   3  -5      368.55      366.31     29.53 o 
   5   3  -5     1072.74     1065.77     61.40 o 
   5   3  -5     1072.74     1019.47     66.38 o 
   5   3  -5     1072.74     1134.12     66.75 o 
  -5  -3   5     1072.74     1097.79     63.15 o 
  -5  -3   5     1072.74     1119.21     67.80 o 
  -5  -3   5     1072.74     1116.72     59.17 o 
  -4  -3   5      752.08      697.00     45.67 o 
  -4  -3   5      752.08      676.40     42.28 o 
  -4  -3   5      752.08      723.15     40.02 o 
   4   3  -5      752.08      684.21     41.13 o 
   4   3  -5      752.08      729.13     44.40 o 
   4   3  -5      752.08      714.74     44.66 o 
   3   3  -5     1339.05     3370.20    154.30 o 
  -3  -3   5     1935.73     2654.31    149.05 o 
  -3  -3   5     1935.73     2938.36    154.82 o 
   3   3  -5     1935.73     2769.71    165.60 o 
  -2  -3   5    14142.18    13245.07    683.54 o 
   2   3  -5    13545.50    12275.07    683.02 o 
   2   3  -5    13545.50    13665.50    739.77 o 
  -2  -3   5    13545.50    12916.84    659.37 o 
  -2  -3   5    13545.50    12910.82    665.13 o 
  -2  -3   5    13545.50    12771.77    739.96 o 
   2   3  -5    13545.50    14304.48    733.48 o 
   2   3  -5    13545.50    13534.00    733.63 o 
  -1  -3   5      938.99     2292.68    115.21 o 
  -1  -3   5     1358.46     2220.13    111.64 o 
   1   3  -5     1358.46     1978.02    124.32 o 
   1   3  -5     1358.46     2232.92    123.17 o 
   0  -3   5     1009.00      596.55     32.88 o 
   0  -3   5      589.53      598.82     36.71 o 
   0   3  -5      589.53      554.19     35.55 o 
   0   3  -5      589.53      552.15     33.69 o 
   0  -3   5      589.53      581.83     34.07 o 
   0  -3   5      589.53      581.75     33.66 o 
   0   3  -5      589.53      602.76     36.48 o 
   0   3  -5      589.53      649.10     35.78 o 
  -1   3  -5     2354.38     2346.09    126.85 o 
  -1   3  -5     2455.81     2507.41    136.19 o 
   1  -3   5     2455.81     2301.12    123.28 o 
  -1   3  -5     2455.81     2369.92    137.27 o 
   1  -3   5     2455.81     2470.37    137.60 o 
   1  -3   5     2455.81     2438.80    127.41 o 
  -2   3  -5      776.39      606.82     37.90 o 
   2  -3   5      674.96      568.10     36.56 o 
  -2   3  -5      674.96      617.45     35.37 o 
   2  -3   5      674.96      567.66     39.20 o 
  -2   3  -5      674.96      573.64     38.01 o 
  -2   3  -5      674.96      616.60     37.41 o 
  -3   3  -5      914.71      965.99     54.07 o 
   3  -3   5      914.71      934.19     55.78 o 
  -3   3  -5      914.71      975.47     58.57 o 
   3  -3   5      914.71      891.91     60.14 o 
  -3   3  -5      914.71      970.94     59.17 o 
  -4   3  -5       49.72       60.69     14.95 o 
   4  -3   5       49.72       51.77     20.60 o 
  -4   3  -5       49.72       71.37     15.28 o 
   4  -3   5       49.72       79.77     14.09 o 
  -4   3  -5       49.72       61.03     16.77 o 
   4  -3   5       49.72       98.29     20.79 o 
  -5   3  -5       75.51      106.18     17.93 o 
   5  -3   5       75.51      137.49     27.33 o 
  -5   3  -5       75.51      159.47     20.83 o 
  -6   3  -5      255.27      280.41     27.26 o 
  -6   3  -5      255.27      261.81     29.16 o 
   6  -3   5      255.27      273.53     33.43 o 
  -6   3  -5      255.27      257.28     27.93 o 
   6  -3   5      255.27      273.64     34.21 o 
  -7   3  -5      191.23      209.52     27.71 o 
   7  -3   5      191.23      177.39     37.56 o 
   7  -3   5      191.23      221.05     33.77 o 
  -7   3  -5      191.23      193.05     27.97 o 
  -8   3  -5      265.22      269.47     32.02 o 
   8  -3   5      265.22      325.37     42.21 o 
   8  -3   5      265.22      364.38     46.19 o 
  -8   3  -5      265.22      261.70     33.81 o 
   9   2  -5        1.08        4.83     23.76 o 
  -9  -2   5        1.08       -7.66     26.48 o 
   9   2  -5        1.08       -4.69     24.99 o 
  -9  -2   5        1.08      -12.27     27.82 o 
   8   2  -5        2.17       95.39     23.73 o 
  -8  -2   5        2.17       62.14     25.40 o 
   8   2  -5        2.17       68.24     20.53 o 
  -8  -2   5        2.17       82.63     25.47 o 
   7   2  -5      636.41      555.46     42.06 o 
  -7  -2   5      636.41      652.00     43.99 o 
   7   2  -5      636.41      594.95     43.81 o 
  -7  -2   5      636.41      567.77     44.81 o 
  -6  -2   5     2738.37     2647.10    151.43 o 
  -6  -2   5     2738.37     2631.74    140.58 o 
   6   2  -5     2738.37     2536.38    138.94 o 
  -6  -2   5     2738.37     2621.29    131.87 o 
   6   2  -5     2738.37     2553.27    149.65 o 
   6   2  -5     2738.37     2547.50    150.17 o 
   5   2  -5     1008.95     1028.69     60.73 o 
  -5  -2   5     1008.95      953.64     61.55 o 
  -5  -2   5     1008.95      964.88     52.40 o 
   5   2  -5     1008.95      960.64     56.04 o 
   5   2  -5     1008.95      995.93     60.54 o 
  -5  -2   5     1008.95      980.20     57.42 o 
   4   2  -5      282.25      286.32     22.31 o 
  -4  -2   5      282.25      255.90     22.50 o 
  -4  -2   5      282.25      278.81     24.40 o 
  -4  -2   5      282.25      292.16     19.34 o 
   4   2  -5      282.25      273.08     22.72 o 
   4   2  -5      282.25      278.40     21.24 o 
   3   2  -5     5047.08     4908.20    273.75 o 
  -3  -2   5     5047.08     4940.37    243.59 o 
   3   2  -5     5047.08     4794.22    271.56 o 
   3   2  -5     5047.08     4939.22    253.07 o 
  -3  -2   5     5047.08     4778.23    253.30 o 
  -3  -2   5     5047.08     4737.39    274.35 o 
  -2  -2   5     3298.51     3213.04    155.97 o 
   2   2  -5     3298.51     3039.96    173.34 o 
  -2  -2   5     3298.51     2922.45    175.05 o 
   2   2  -5     3298.51     3101.59    161.74 o 
   2   2  -5     3298.51     3222.23    174.98 o 
  -2  -2   5     3298.51     3014.82    161.77 o 
   1   2  -5     6163.49     6137.64    341.21 o 
  -1  -2   5     6163.49     5910.64    344.22 o 
   1   2  -5     6163.49     6105.10    344.22 o 
  -1  -2   5     6163.49     6288.86    306.92 o 
   1   2  -5     6163.49     6070.03    318.04 o 
  -1  -2   5     6163.49     6108.82    317.97 o 
  -1  -2   5     6163.49     6227.83    308.89 o 
   0   2  -5      741.95      794.55     43.55 o 
   0  -2   5      741.95      741.29     46.64 o 
   0   2  -5      741.95      785.70     46.56 o 
   0  -2   5      741.95      787.30     43.40 o 
   0   2  -5      741.95      781.72     46.08 o 
   1  -2   5     6694.10     6407.82    358.95 o 
  -1   2  -5     6744.19     6305.00    358.43 o 
   1  -2   5     6744.19     6323.55    331.43 o 
  -1   2  -5     6744.19     6606.12    331.51 o 
  -1   2  -5     6744.19     6215.41    355.42 o 
   2  -2   5     1028.49      957.88     53.85 o 
  -2   2  -5      978.41      896.19     56.90 o 
   2  -2   5      978.41      965.25     56.38 o 
   2  -2   5      978.41      940.78     58.46 o 
  -2   2  -5      978.41      941.30     56.68 o 
  -2   2  -5      978.41      941.11     53.18 o 
  -2   2  -5      978.41      995.00     57.09 o 
  -3   2  -5     6523.29     7132.20    398.26 o 
   3  -2   5     6911.55     7750.02    427.19 o 
  -3   2  -5     6911.55     8095.85    428.20 o 
   3  -2   5     6911.55     8205.29    399.30 o 
  -3   2  -5     6911.55     7096.57    430.84 o 
  -4   2  -5      388.97      -10.34     13.09 o 
  -4   2  -5        0.71      -11.60     11.94 o 
   4  -2   5        0.71       -7.96     18.26 o 
   4  -2   5        0.71      -16.25     16.25 o 
   4  -2   5        0.71      -10.41     11.19 o 
  -4   2  -5        0.71       -0.97     12.42 o 
  -5   2  -5        5.69      144.03     20.75 o 
  -5   2  -5       73.15      157.12     20.79 o 
   5  -2   5       73.15      252.29     23.21 o 
   6  -2   5      430.68      364.12     37.30 o 
  -6   2  -5      363.22      381.97     34.55 o 
  -6   2  -5      363.22      392.31     32.39 o 
  -6   2  -5      363.22      426.34     34.36 o 
   6  -2   5      363.22      390.71     39.79 o 
   7  -2   5      544.99      542.37     45.00 o 
   7  -2   5      544.99      554.79     49.20 o 
  -7   2  -5      544.99      458.80     40.05 o 
  -7   2  -5      544.99      541.07     40.76 o 
  -7   2  -5      544.99      550.10     42.77 o 
   8  -2   5       29.91       68.43     36.93 o 
   8  -2   5       29.91       21.64     31.31 o 
  -8   2  -5       29.91       19.19     23.73 o 
  -8   2  -5       29.91       -5.24     20.23 o 
  -9  -1   5        6.25       24.66     24.54 o 
  -9  -1   5        6.25        8.74     27.74 o 
   9   1  -5        6.25       23.24     24.81 o 
   9   1  -5        6.25       -2.60     24.02 o 
   8   1  -5     1392.00     1446.92     92.42 o 
  -8  -1   5     1485.96     1513.57     93.79 o 
   8   1  -5     1485.96     1436.32     91.37 o 
   8   1  -5     1485.96     1452.61     85.31 o 
  -8  -1   5     1485.96     1511.15     87.51 o 
   7   1  -5      174.88       63.44     19.71 o 
   7   1  -5       80.93       65.68     19.56 o 
  -7  -1   5       80.93       80.59     22.69 o 
  -7  -1   5       80.93       77.58     22.31 o 
   7   1  -5       80.93      103.83     20.27 o 
  -6  -1   5        5.82      145.71     20.94 o 
  -6  -1   5       60.58      119.49     17.37 o 
   6   1  -5       60.58      140.32     19.34 o 
   6   1  -5       60.58      133.14     18.63 o 
   6   1  -5       60.58       81.26     16.40 o 
  -6  -1   5       60.58      188.40     22.31 o 
   5   1  -5      144.23       94.39     15.47 o 
  -5  -1   5       89.47      101.97      9.63 o 
  -5  -1   5       89.47      102.98     14.43 o 
  -5  -1   5       89.47       99.67     17.66 o 
  -5  -1   5       89.47      105.77     16.51 o 
   5   1  -5       89.47      105.02     15.36 o 
   5   1  -5       89.47      104.39     16.59 o 
  -4  -1   5      238.36      209.49     19.82 o 
   4   1  -5      238.43      209.30     19.23 o 
   4   1  -5      238.43      232.51     19.38 o 
  -4  -1   5      238.43      211.72     18.33 o 
  -4  -1   5      238.43      216.89     14.28 o 
   4   1  -5      238.43      216.03     19.34 o 
  -4  -1   5      238.43      218.45     21.87 o 
   3   1  -5      486.79      442.33     29.31 o 
   3   1  -5      486.72      439.58     27.97 o 
   3   1  -5      486.72      451.92     28.71 o 
  -3  -1   5      486.72      450.44     24.54 o 
  -3  -1   5      486.72      420.20     30.53 o 
  -3  -1   5      486.72      458.69     28.86 o 
  -3  -1   5      486.72      432.36     27.85 o 
  -2  -1   5      395.46      502.35     29.08 o 
   2   1  -5      395.46      500.08     29.49 o 
   2   1  -5      395.46      381.97     28.86 o 
   1   1  -5     4759.36     4441.03    256.09 o 
  -1  -1   5     4759.36     4309.42    256.16 o 
   1   1  -5     4759.36     4669.89    236.93 o 
   1   1  -5     4759.36     4719.88    254.08 o 
  -1  -1   5     4759.36     4585.59    236.71 o 
   0  -1   5      113.96      132.54     12.42 o 
   0   1  -5      113.96      139.46     12.38 o 
   0   1  -5      113.96      169.69     13.24 o 
   0   1  -5      113.96      137.41     12.24 o 
   0  -1   5      113.96      124.77     12.42 o 
   0  -1   5      113.96      148.16     11.90 o 
   1  -1   5        0.78       -2.12      6.58 o 
  -1   1  -5        0.78       -0.07      8.03 o 
   1  -1   5        0.78        6.02      7.92 o 
  -1   1  -5        0.78       -4.43      5.91 o 
  -1   1  -5        0.78        8.18      7.66 o 
  -2   1  -5    11303.54    10096.96    588.07 o 
   2  -1   5    11303.54    10187.04    548.02 o 
  -2   1  -5    11303.54    11044.58    548.36 o 
   2  -1   5    11303.54    10325.45    593.91 o 
  -2   1  -5    11303.54    10968.64    593.13 o 
   2  -1   5    11303.54    10663.06    587.66 o 
   2  -1   5    11303.54    10672.10    587.70 o 
   3  -1   5     2131.72     2014.10    118.30 o 
  -3   1  -5     2131.72     2024.18    115.81 o 
  -3   1  -5     2131.72     2026.52    107.81 o 
  -3   1  -5     2131.72     2004.76    115.70 o 
   3  -1   5     2131.72     1933.17    108.00 o 
  -3   1  -5     2131.72     1933.36    115.62 o 
   3  -1   5     2131.72     2089.55    115.06 o 
   4  -1   5      513.17      485.13     35.74 o 
   4  -1   5      513.17      505.96     38.97 o 
  -4   1  -5      513.17      497.48     35.44 o 
  -4   1  -5      513.17      499.38     34.62 o 
   4  -1   5      513.17      506.37     34.96 o 
  -4   1  -5      513.17      513.92     33.77 o 
  -5   1  -5       73.33      120.94     18.22 o 
   5  -1   5       73.33      183.53     28.38 o 
  -5   1  -5       73.33      107.92     18.41 o 
   5  -1   5       73.33      139.39     19.26 o 
  -5   1  -5       73.33      110.19     18.33 o 
   6  -1   5     2687.43     2390.79    137.75 o 
  -6   1  -5     2687.43     2563.79    136.48 o 
  -6   1  -5     2687.43     2510.91    146.23 o 
  -6   1  -5     2687.43     2615.11    146.01 o 
   6  -1   5     2687.43     2463.60    150.62 o 
   6  -1   5     2687.43     2443.19    145.41 o 
  -7   1  -5      512.89      577.81     45.33 o 
   7  -1   5      553.82      674.87     49.05 o 
   7  -1   5      553.82      812.55     58.87 o 
   7  -1   5      553.82      751.37     50.43 o 
  -7   1  -5      553.82      553.41     47.60 o 
  -8   1  -5      242.83      210.34     28.08 o 
   8  -1   5      201.90      202.61     35.85 o 
   8  -1   5      201.90      245.08     42.47 o 
  -8   1  -5      201.90      214.73     31.09 o 
   9  -1   5       29.26       43.59     33.99 o 
   9  -1   5       29.39       19.04     39.72 o 
  -9   1  -5       29.39       60.54     28.23 o 
  -9   1  -5       29.39       -0.71     25.92 o 
   9   0  -5      417.76      386.29     41.21 o 
   9   0  -5      417.63      444.23     40.61 o 
  -9   0   5      417.63      409.23     43.99 o 
  -9   0   5      417.63      469.40     42.99 o 
  -8   0   5      582.53      616.90     45.18 o 
   8   0  -5      582.53      575.17     43.59 o 
  -8   0   5      582.53      530.28     44.89 o 
   8   0  -5      582.53      530.84     43.59 o 
   8   0  -5      582.53      549.62     42.88 o 
   7   0  -5      153.08      175.01     24.73 o 
   7   0  -5      153.08      230.28     25.70 o 
  -7   0   5      153.08      163.48     28.00 o 
  -7   0   5      153.08      150.99     22.65 o 
  -7   0   5      153.08      199.33     26.22 o 
   7   0  -5      153.08      186.84     23.91 o 
   6   0  -5        0.16       -4.09     15.06 o 
   6   0  -5        0.16      -10.19     12.94 o 
  -6   0   5        0.16       -2.38     15.47 o 
   6   0  -5        0.16      -12.53     14.36 o 
  -6   0   5        0.16        1.41     17.33 o 
  -6   0   5        0.16       -4.02     13.69 o 
  -5   0   5      248.71      228.79     22.91 o 
   5   0  -5      248.71      248.72     21.79 o 
   5   0  -5      248.71      209.93     20.60 o 
  -5   0   5      248.71      247.09     21.83 o 
  -5   0   5      248.71      219.60     21.64 o 
   5   0  -5      248.71      217.45     21.12 o 
  -4   0   5      169.12      251.51     19.19 o 
   4   0  -5      169.12      220.53     19.08 o 
  -4   0   5      169.12      184.72     19.23 o 
   4   0  -5      169.12      179.25     17.66 o 
   3   0  -5     6890.97     7268.20    402.39 o 
  -3   0   5     6890.97     7146.59    402.16 o 
   3   0  -5     6890.97     7374.78    405.81 o 
  -3   0   5     6890.97     7312.97    375.17 o 
  -3   0   5     6890.97     7075.71    406.44 o 
   3   0  -5     6890.97     7110.40    375.13 o 
  -2   0   5      840.11     1767.23     91.30 o 
   2   0  -5     1318.09     1471.54     91.82 o 
   2   0  -5     1318.09     1565.30     91.26 o 
  -1   0   5     2647.82     2038.12    115.10 o 
   1   0  -5     2169.84     1983.71    115.10 o 
   1   0  -5     2169.84     2094.95    116.33 o 
  -1   0   5     2169.84     1939.12    116.33 o 
  -1   0   5     2169.84     2029.64    107.48 o 
   1   0  -5     2169.84     2019.90    107.70 o 
  -1   0   5     2169.84     2152.74    103.50 o 
   0   0   5     1048.20     1415.76     78.51 o 
   0   0   5     1131.85     1610.15     85.28 o 
   0   0  -5     1131.85     1326.39     84.83 o 
   0   0   5     1131.85     1386.57     84.08 o 
   0   0  -5     1131.85     1565.00     79.03 o 
   0   0  -5     1131.85     1560.28     84.20 o 
   1   0   5      446.56      299.22     20.86 o 
  -1   0  -5      362.91      355.64     21.27 o 
   1   0   5      362.91      298.26     20.49 o 
  -1   0  -5      362.91      311.09     20.90 o 
  -1   0  -5      362.91      293.72     21.46 o 
   1   0   5      362.91      285.61     21.94 o 
   2   0   5     2758.77     2996.38    160.77 o 
   2   0   5     2886.14     3481.14    175.50 o 
  -2   0  -5     2886.14     3006.05    161.07 o 
  -2   0  -5     2886.14     2797.27    173.53 o 
   2   0   5     2886.14     2978.60    172.15 o 
  -2   0  -5     2886.14     3098.95    172.63 o 
  -3   0  -5      154.44       41.39     12.09 o 
   3   0   5       27.07       31.76     12.35 o 
   3   0   5       27.07       38.34     13.95 o 
  -3   0  -5       27.07       29.34     10.52 o 
  -3   0  -5       27.07       45.74     10.78 o 
   3   0   5       27.07       38.49      9.78 o 
  -3   0  -5       27.07       30.61     11.16 o 
   4   0   5     1891.99     2525.90    128.15 o 
  -4   0  -5     1891.99     2334.00    119.79 o 
  -4   0  -5     1891.99     2318.86    127.89 o 
  -4   0  -5     1891.99     1940.95    127.82 o 
   4   0   5     1891.99     1960.32    130.72 o 
   5   0   5      494.18      477.51     35.66 o 
   5   0   5      494.18      461.59     42.40 o 
  -5   0  -5      494.18      487.11     34.73 o 
  -5   0  -5      494.18      484.06     35.48 o 
   5   0   5      494.18      468.99     37.11 o 
  -5   0  -5      494.18      525.15     35.40 o 
  -6   0  -5       25.88       58.76     19.26 o 
  -6   0  -5       25.88       21.98     14.99 o 
   6   0   5       25.88       50.87     27.37 o 
   6   0   5       25.88       23.02     21.12 o 
   6   0   5       25.88       18.41     18.00 o 
   7   0   5     1240.58     1159.49     73.37 o 
  -7   0  -5     1240.58     1169.57     71.51 o 
  -7   0  -5     1240.58     1196.49     74.64 o 
   7   0   5     1240.58     1167.89     75.83 o 
   7   0   5     1240.58     1217.65     82.89 o 
   8   0   5       56.35       47.19     35.63 o 
   8   0   5       56.35       75.75     29.75 o 
  -8   0  -5       56.35       66.49     25.47 o 
   8   0   5       56.35       75.16     27.11 o 
  -8   0  -5       56.35       75.42     23.73 o 
   9   0   5      121.11      113.99     41.28 o 
  -9   0  -5      121.11      110.60     30.50 o 
  -9   0  -5      121.11      102.79     28.78 o 
   9  -1  -5      569.71      570.82     48.87 o 
  -9   1   5      583.89      587.18     48.38 o 
   9  -1  -5      583.89      558.36     46.64 o 
  -9   1   5      583.89      577.48     49.24 o 
  -8   1   5      150.96      178.95     28.71 o 
  -8   1   5      136.78      174.45     30.98 o 
   8  -1  -5      136.78      172.89     27.93 o 
   8  -1  -5      136.78      125.66     26.63 o 
  -7   1   5     1414.61     1427.06     81.89 o 
   7  -1  -5     1414.68     1414.42     87.06 o 
  -7   1   5     1414.68     1428.37     86.73 o 
   7  -1  -5     1414.68     1384.48     85.46 o 
   7  -1  -5     1414.68     1406.50     82.00 o 
  -7   1   5     1414.68     1391.73     89.07 o 
   6  -1  -5        8.04       11.31     13.80 o 
  -6   1   5        7.97        9.67     17.89 o 
  -6   1   5        7.97        9.00     15.62 o 
   6  -1  -5        7.97       14.99     16.29 o 
   6  -1  -5        7.97        7.40     13.76 o 
  -6   1   5        7.97        1.45     15.10 o 
   5  -1  -5      167.39      225.07     21.50 o 
   5  -1  -5      167.39      182.75     19.45 o 
  -5   1   5      167.39      224.29     20.64 o 
  -5   1   5      167.39      180.89     21.05 o 
  -5   1   5      167.39      207.63     20.49 o 
   5  -1  -5      167.39      196.47     20.38 o 
   4  -1  -5     7309.89     7012.34    368.21 o 
  -4   1   5     7309.89     7024.46    367.80 o 
  -4   1   5     7309.89     7180.39    394.65 o 
   4  -1  -5     7309.89     6833.98    394.24 o 
   4  -1  -5     7309.89     7340.53    398.19 o 
  -4   1   5     7309.89     6976.04    398.82 o 
  -3   1   5      355.59      258.76     21.72 o 
   3  -1  -5      355.59      293.39     17.00 o 
   3  -1  -5      355.59      285.65     21.31 o 
   3  -1  -5      355.59      256.83     20.97 o 
   3  -1  -5      355.59      282.86     20.68 o 
  -3   1   5      355.59      280.52     21.01 o 
  -3   1   5      355.59      271.22     19.93 o 
   2  -1  -5      130.17      151.92     13.54 o 
   2  -1  -5      130.17      155.64     12.72 o 
  -2   1   5      130.17      151.06     12.79 o 
  -2   1   5      130.17      128.67     13.39 o 
   2  -1  -5      130.17      135.41     10.30 o 
   2  -1  -5      130.17      134.70     13.02 o 
  -2   1   5      130.17      143.92     13.09 o 
   1  -1  -5     2798.89     2669.00    135.29 o 
   1  -1  -5     2798.89     2712.47    149.98 o 
   1  -1  -5     2798.89     2751.08    151.32 o 
   1  -1  -5     2798.89     2611.02    140.05 o 
  -1   1   5     2798.89     2686.67    139.79 o 
  -1   1   5     2798.89     2488.04    151.29 o 
  -1   1   5     2798.89     2748.77    149.87 o 
   0  -1  -5       30.57       55.41      8.48 o 
   0  -1  -5       30.57       33.36      8.59 o 
   0  -1  -5       30.57       42.40      7.55 o 
   0   1   5       30.57       62.55      8.03 o 
  -1  -1  -5       47.30       50.47      9.33 o 
   1   1   5       47.30       51.84     10.75 o 
   1   1   5       47.30       53.81      9.48 o 
   1   1   5       47.30       84.87      9.22 o 
  -1  -1  -5       47.30       61.73      8.63 o 
  -1  -1  -5       47.30       60.58      9.89 o 
   2   1   5      100.82     2019.15    132.62 o 
   2   1   5      100.82     2717.01    136.30 o 
   3   1   5     1104.78      916.49     56.71 o 
  -3  -1  -5     1104.78      993.44     57.53 o 
   3   1   5     1104.78      931.00     54.33 o 
  -3  -1  -5     1104.78      963.50     54.33 o 
  -3  -1  -5     1104.78      957.85     56.94 o 
   3   1   5     1104.78      926.94     59.58 o 
  -4  -1  -5      810.49      805.19     55.67 o 
   4   1   5      901.75     1041.71     56.45 o 
  -4  -1  -5      901.75      813.55     55.90 o 
  -4  -1  -5      901.75      988.27     56.38 o 
  -4  -1  -5      901.75      914.41     53.37 o 
  -5  -1  -5      161.89      102.27     17.96 o 
  -5  -1  -5       70.62       95.39     16.07 o 
  -5  -1  -5       70.62       86.47     16.55 o 
   5   1   5       70.62      114.80     20.19 o 
   5   1   5       70.62      109.08     18.33 o 
   5   1   5       70.62       48.61     23.43 o 
   6   1   5     1061.28     1246.25     77.54 o 
  -6  -1  -5     1082.79     1097.12     70.44 o 
   6   1   5     1082.79     1089.09     67.80 o 
   6   1   5     1082.79     1081.80     70.70 o 
  -6  -1  -5     1082.79     1127.50     67.35 o 
   7   1   5      639.10      669.44     54.97 o 
   7   1   5      617.59      592.69     46.75 o 
  -7  -1  -5      617.59      611.24     44.52 o 
  -7  -1  -5      617.59      599.27     44.11 o 
  -8  -1  -5       13.51       47.19     25.07 o 
   8   1   5       44.33      102.42     28.49 o 
   8   1   5       44.33      254.41     40.28 o 
  -8  -1  -5       44.33       39.94     22.50 o 
  -9  -1  -5       55.46       39.57     27.82 o 
   9   1   5       24.65       31.72     34.14 o 
  -9  -1  -5       24.65       36.93     25.47 o 
  -9   2   5        7.62       18.67     30.35 o 
   9  -2  -5        7.62       29.27     23.91 o 
   9  -2  -5        7.62       20.38     27.45 o 
   8  -2  -5     1162.36     1063.58     69.58 o 
  -8   2   5     1162.36     1126.72     75.53 o 
   8  -2  -5     1162.36     1056.92     73.30 o 
  -8   2   5     1162.36     1138.92     68.76 o 
  -8   2   5     1162.36     1122.37     73.60 o 
  -7   2   5      703.66      755.95     53.59 o 
   7  -2  -5      703.66      731.07     54.71 o 
   7  -2  -5      703.66      847.25     53.26 o 
  -7   2   5      703.66      837.61     51.88 o 
  -7   2   5      703.66      797.30     55.49 o 
  -6   2   5      108.90      155.53     20.68 o 
  -6   2   5      108.90      102.98     20.12 o 
   6  -2  -5      108.90      135.63     17.48 o 
   6  -2  -5      108.90      134.25     20.83 o 
  -6   2   5      108.90      105.32     20.08 o 
   6  -2  -5      108.90      163.11     22.35 o 
  -5   2   5      589.95      993.10     67.39 o 
   5  -2  -5      847.03     1197.87     64.45 o 
  -5   2   5      847.03     1156.81     63.07 o 
   5  -2  -5      847.03     1212.30     66.83 o 
   5  -2  -5      847.03      969.00     67.57 o 
  -4   2   5     7325.31     7210.96    390.04 o 
   4  -2  -5     7068.23     7051.01    389.33 o 
   4  -2  -5     7068.23     7028.70    352.52 o 
   4  -2  -5     7068.23     7057.19    393.09 o 
  -4   2   5     7068.23     6706.27    393.61 o 
  -4   2   5     7068.23     6881.58    363.00 o 
   4  -2  -5     7068.23     6848.03    363.75 o 
   3  -2  -5      181.27      328.46     21.90 o 
  -3   2   5      243.76      346.05     20.94 o 
   3  -2  -5      243.76      289.78     19.82 o 
   3  -2  -5      243.76      235.85     20.83 o 
   3  -2  -5      243.76      255.04     17.93 o 
  -3   2   5      243.76      255.16     21.12 o 
  -2   2   5     2797.81     2587.56    154.26 o 
   2  -2  -5     2735.31     2816.83    138.23 o 
  -2   2   5     2735.31     2743.16    142.21 o 
  -2   2   5     2735.31     2805.22    152.74 o 
   2  -2  -5     2735.31     2592.91    142.62 o 
   2  -2  -5     2735.31     2704.63    153.89 o 
  -1   2   5      627.60     2299.15    120.12 o 
   1  -2  -5     1161.81     2324.78    120.57 o 
  -1   2   5     1161.81     2230.02    120.08 o 
   0   2   5      590.10      106.77     10.71 o 
   0  -2  -5       55.88      105.10     10.93 o 
   0   2   5       55.88      129.42     13.28 o 
   0   2   5       55.88      118.45     10.86 o 
   0  -2  -5       55.88      125.96     12.16 o 
   1   2   5     5124.92     5278.42    288.11 o 
   1   2   5     5124.92     5131.49    265.38 o 
  -1  -2  -5     5124.92     5276.68    287.40 o 
  -1  -2  -5     5124.92     4856.77    265.53 o 
   1   2   5     5124.92     4961.76    284.68 o 
  -2  -2  -5      686.73      681.23     41.50 o 
  -2  -2  -5      686.73      686.81     40.31 o 
   2   2   5      686.73      664.61     43.03 o 
   2   2   5      686.73      671.94     39.23 o 
   3   2   5      658.91      720.95     45.26 o 
  -3  -2  -5      658.91      769.97     45.45 o 
   3   2   5      658.91      697.08     48.46 o 
   4   2   5      351.57      401.12     29.45 o 
   4   2   5      351.57      331.80     33.95 o 
  -4  -2  -5      351.57      350.99     28.38 o 
   4   2   5      351.57      414.66     28.75 o 
  -4  -2  -5      351.57      343.44     28.41 o 
   4   2   5      351.57      454.68     28.82 o 
  -5  -2  -5     1224.49     1206.83     71.48 o 
   5   2   5     1224.49     1202.52     75.83 o 
   5   2   5     1224.49     1149.41     71.78 o 
  -5  -2  -5     1224.49     1217.84     68.13 o 
  -5  -2  -5     1224.49     1172.91     71.40 o 
   5   2   5     1224.49     1078.49     67.20 o 
   6   2   5      275.94      322.62     29.94 o 
  -6  -2  -5      275.94      291.49     27.74 o 
   6   2   5      275.94      271.63     33.36 o 
  -6  -2  -5      275.94      250.88     27.33 o 
  -6  -2  -5      275.94      339.98     29.94 o 
   7   2   5        6.31        1.15     21.90 o 
   7   2   5        6.31       -3.16     28.12 o 
  -7  -2  -5        6.31       10.82     17.48 o 
  -7  -2  -5        6.31       35.59     21.38 o 
  -7  -2  -5        6.31        0.33     17.96 o 
   8   2   5      159.13      286.95     34.47 o 
  -8  -2  -5      159.13      174.83     26.59 o 
  -8  -2  -5      159.13      160.14     26.81 o 
   8   2   5      159.13      321.06     39.27 o 
  -8  -2  -5      159.13      178.06     30.46 o 
  -9   3   5      198.81      154.41     33.43 o 
   9  -3  -5      198.81      220.09     34.25 o 
  -9   3   5      198.81      233.14     38.08 o 
   9  -3  -5      198.81      200.08     34.77 o 
  -8   3   5      112.29      108.48     27.33 o 
   8  -3  -5      112.29      148.98     27.74 o 
   8  -3  -5      112.29      157.72     29.53 o 
  -8   3   5      112.29      185.72     32.39 o 
   7  -3  -5      107.90       82.78     23.02 o 
  -7   3   5      107.90       99.37     23.28 o 
  -7   3   5      107.90      121.94     24.06 o 
   7  -3  -5      107.90      161.92     20.23 o 
   7  -3  -5      107.90       86.65     23.80 o 
  -6   3   5      759.12      741.37     46.78 o 
   6  -3  -5      759.12      752.19     48.94 o 
  -6   3   5      759.12      737.17     51.25 o 
   6  -3  -5      759.12      754.61     51.32 o 
   6  -3  -5      759.12      758.18     44.11 o 
  -6   3   5      759.12      749.51     52.59 o 
  -5   3   5     1717.64     1603.86     88.85 o 
   5  -3  -5     1717.64     1578.13     90.44 o 
   5  -3  -5     1717.64     1689.32     96.62 o 
   5  -3  -5     1717.64     1605.42     85.65 o 
  -5   3   5     1717.64     1607.77     97.51 o 
  -5   3   5     1717.64     1624.65     95.99 o 
  -4   3   5       85.01      113.24     14.43 o 
   4  -3  -5       85.01      110.75     13.24 o 
  -4   3   5       85.01      102.23     16.92 o 
  -4   3   5       85.01      108.37     15.55 o 
   4  -3  -5       85.01       82.71     16.25 o 
   4  -3  -5       85.01      103.50     15.14 o 
   3  -3  -5     8700.60     8635.20    499.01 o 
  -3   3   5     8700.60     8773.40    494.99 o 
  -3   3   5     8700.60     8893.82    499.82 o 
   3  -3  -5     8700.60     8596.97    461.63 o 
   3  -3  -5     8700.60     8900.25    448.87 o 
  -3   3   5     8700.60     9481.41    460.89 o 
   2  -3  -5      312.69      353.74     24.28 o 
  -2   3   5      312.69      365.83     25.21 o 
  -2   3   5      312.69      365.09     25.25 o 
   2  -3  -5      312.69      351.74     23.95 o 
  -2   3   5      312.69      361.26     24.47 o 
  -2   3   5      312.69      350.36     22.31 o 
   2  -3  -5      312.69      350.55     22.83 o 
  -1   3   5     1270.95     1607.47     92.53 o 
   1  -3  -5     1458.84     1458.97     93.12 o 
   1  -3  -5     1458.84     1866.34     93.90 o 
   1  -3  -5     1458.84     1662.84     86.99 o 
   1  -3  -5     1458.84     1541.50     84.72 o 
   0  -3  -5     7921.98     7398.62    387.07 o 
   0   3   5     7734.09     7347.90    418.97 o 
   0  -3  -5     7734.09     7289.17    418.79 o 
   0  -3  -5     7734.09     7530.31    377.36 o 
   0   3   5     7734.09     7600.97    414.77 o 
   0  -3  -5     7734.09     7916.41    418.60 o 
   0   3   5     7734.09     7112.56    414.96 o 
   1   3   5     6965.65     6896.05    380.11 o 
  -1  -3  -5     6966.39     6893.26    383.53 o 
  -1  -3  -5     6966.39     6426.08    354.67 o 
  -1  -3  -5     6966.39     7113.57    384.20 o 
   1   3   5     6966.39     6706.57    384.20 o 
   1   3   5     6966.39     6911.85    380.78 o 
  -2  -3  -5      222.71      206.10     16.88 o 
   2   3   5      221.97      196.36     19.52 o 
  -2  -3  -5      221.97      195.13     19.34 o 
   2   3   5      221.97      181.56     16.70 o 
   2   3   5      221.97      206.14     20.23 o 
   3   3   5       14.70       22.31     11.68 o 
   3   3   5       21.48       70.66     17.00 o 
   3   3   5       21.48       67.83     12.79 o 
  -3  -3  -5       21.48       34.18     13.31 o 
  -3  -3  -5       21.48       21.09      9.78 o 
  -4  -3  -5     1012.29      891.72     56.19 o 
   4   3   5     1005.50      929.69     56.90 o 
  -4  -3  -5     1005.50      874.06     53.92 o 
   4   3   5     1005.50     1014.82     61.51 o 
   4   3   5     1005.50      910.95     56.94 o 
  -5  -3  -5       61.80      152.59     20.12 o 
  -5  -3  -5       61.80      208.07     22.24 o 
  -6  -3  -5      323.84      302.94     29.08 o 
   6   3   5      323.84      293.20     29.94 o 
  -6  -3  -5      323.84      328.34     30.20 o 
   6   3   5      323.84      317.00     36.48 o 
  -6  -3  -5      323.84      289.56     27.26 o 
   7   3   5      195.99      181.60     30.79 o 
  -7  -3  -5      195.99      196.47     25.10 o 
   7   3   5      195.99      247.12     36.97 o 
  -7  -3  -5      195.99      214.10     25.29 o 
  -7  -3  -5      195.99      260.21     29.83 o 
   8   3   5       76.60      101.27     30.98 o 
  -8  -3  -5       76.60       85.87     23.06 o 
   8   3   5       76.60      122.46     36.85 o 
  -8  -3  -5       76.60       92.82     23.13 o 
  -8  -3  -5       76.60       99.70     27.33 o 
  -9   4   5        0.48       -4.46     31.91 o 
   9  -4  -5        0.48      -25.44     25.44 o 
   9  -4  -5        0.48       10.30     29.34 o 
   9  -4  -5        0.48      -14.39     20.42 o 
  -9   4   5        0.48       38.30     29.12 o 
  -8   4   5        6.86       21.35     25.29 o 
  -8   4   5       22.62       67.02     29.34 o 
   8  -4  -5       22.62       48.23     27.19 o 
   8  -4  -5       22.62       39.27     24.32 o 
   8  -4  -5       22.62       27.22     18.48 o 
   7  -4  -5      197.78      193.72     28.86 o 
   7  -4  -5      182.02      264.53     24.81 o 
  -7   4   5      182.02      156.79     27.63 o 
   7  -4  -5      182.02      228.27     28.60 o 
  -7   4   5      182.02      235.26     31.57 o 
   6  -4  -5        4.63        8.67     18.89 o 
   6  -4  -5       11.34       37.45     14.95 o 
   6  -4  -5       11.34        7.62     19.08 o 
  -6   4   5       11.34       12.16     17.14 o 
  -6   4   5       11.34        9.48     18.19 o 
  -5   4   5      310.10      278.62     29.19 o 
   5  -4  -5      303.39      320.01     27.56 o 
   5  -4  -5      303.39      321.95     24.10 o 
  -5   4   5      303.39      260.88     28.23 o 
   5  -4  -5      303.39      326.89     28.41 o 
  -4   4   5     2534.12     2568.18    146.82 o 
   4  -4  -5     2534.12     2581.83    131.32 o 
   4  -4  -5     2534.12     2407.41    135.63 o 
   4  -4  -5     2534.12     2523.26    145.71 o 
  -4   4   5     2534.12     2546.91    145.19 o 
  -3   4   5     2216.21     2327.30    126.44 o 
  -3   4   5     2216.21     2149.58    127.89 o 
   3  -4  -5     2216.21     2212.43    127.11 o 
   3  -4  -5     2216.21     2190.97    115.03 o 
  -3   4   5     2216.21     2184.87    126.22 o 
   3  -4  -5     2216.21     2172.15    118.49 o 
   2  -4  -5        1.21       16.85     10.34 o 
   2  -4  -5        1.21       14.28     11.45 o 
  -1   4   5        2.61        1.08      8.03 o 
  -1   4   5        2.61       16.74      9.52 o 
   1  -4  -5        2.61        8.22      8.96 o 
   1  -4  -5        2.61       -0.93     10.34 o 
   1  -4  -5        2.61       -6.77      7.85 o 
   1  -4  -5        2.61       -5.24     10.08 o 
   0   4   5     3495.79     3205.20    186.50 o 
   0   4   5     3495.79     3009.73    184.42 o 
   0  -4  -5     3495.79     3389.02    172.52 o 
   0  -4  -5     3495.79     3219.36    169.10 o 
   0  -4  -5     3495.79     3625.58    186.43 o 
   0  -4  -5     3495.79     3296.01    185.65 o 
   0   4   5     3495.79     3283.55    184.16 o 
   1   4   5       19.31       11.94      9.82 o 
   1   4   5       19.31       52.70      8.67 o 
  -1  -4  -5       19.31       21.76     11.60 o 
  -1  -4  -5       19.31       23.80      9.71 o 
  -1  -4  -5       19.31       15.51      8.03 o 
  -2  -4  -5     3479.52     3412.49    180.96 o 
  -2  -4  -5     3479.52     3354.96    194.20 o 
   2   4   5     3479.52     3601.19    194.50 o 
   2   4   5     3479.52     3356.37    192.98 o 
  -2  -4  -5     3479.52     3629.45    195.28 o 
   2   4   5     3479.52     3262.13    195.73 o 
   3   4   5       53.80      223.32     20.94 o 
   3   4   5       53.80      274.08     25.51 o 
   4   4   5      212.38      220.27     25.51 o 
   4   4   5      212.38      200.56     22.09 o 
  -4  -4  -5      212.38      245.45     22.69 o 
  -4  -4  -5      212.38      223.73     20.53 o 
  -5  -4  -5     1326.50     1388.05     86.20 o 
   5   4   5     1442.79     1575.11     87.51 o 
  -5  -4  -5     1442.79     1387.49     82.04 o 
  -6  -4  -5      793.62      602.43     41.84 o 
   6   4   5      677.33      547.13     43.33 o 
  -6  -4  -5      677.33      591.12     42.62 o 
   7   4   5        1.17      -22.43     23.39 o 
  -7  -4  -5        1.61       -6.62     21.79 o 
  -7  -4  -5        1.61       16.77     19.12 o 
   8   4   5        2.82      -10.82     26.03 o 
  -8  -4  -5        2.37       36.19     25.62 o 
  -8  -4  -5        2.37      -15.84     19.64 o 
   8  -5  -5       56.88       62.52     21.27 o 
  -8   5   5       56.88       47.38     27.33 o 
  -8   5   5       56.88       73.86     30.05 o 
   8  -5  -5       56.88       63.44     28.30 o 
   8  -5  -5       56.88       53.89     26.70 o 
  -7   5   5       30.69        0.67     24.69 o 
   7  -5  -5       30.69       18.45     23.28 o 
  -7   5   5       30.69        1.26     22.61 o 
   7  -5  -5       30.69       35.52     18.19 o 
   7  -5  -5       30.69       28.97     22.31 o 
   6  -5  -5      347.60      392.76     32.84 o 
   6  -5  -5      347.60      327.86     28.23 o 
  -6   5   5      347.60      385.24     35.29 o 
  -6   5   5      347.60      353.93     34.85 o 
   6  -5  -5      347.60      355.08     33.36 o 
   5  -5  -5      378.39      360.18     30.72 o 
   5  -5  -5      378.39      340.28     27.11 o 
   5  -5  -5      378.39      320.09     31.65 o 
  -5   5   5      378.39      360.36     33.66 o 
  -5   5   5      378.39      362.00     33.58 o 
   4  -5  -5       38.66       71.11     15.69 o 
  -4   5   5       40.69       48.61     16.92 o 
   4  -5  -5       40.69       41.09     15.10 o 
   4  -5  -5       40.69       59.21     16.96 o 
  -4   5   5       40.69       64.86     16.70 o 
   3  -5  -5       11.14        8.33     14.28 o 
   3  -5  -5        9.11       20.16     12.38 o 
  -3   5   5        9.11       11.38     13.13 o 
  -3   5   5        9.11       13.91     12.42 o 
   3  -5  -5        9.11       25.62     13.65 o 
  -2   5   5       18.56       28.08     11.83 o 
   2  -5  -5       19.42       28.71     12.83 o 
   2  -5  -5       19.42       28.56     13.17 o 
  -2   5   5       19.42       43.29     11.79 o 
   2  -5  -5       19.42       20.79     10.71 o 
  -2   5   5       19.42       10.56     10.30 o 
   2  -5  -5       19.42       19.60     10.04 o 
  -1   5   5       38.64       52.96     11.68 o 
   1  -5  -5       37.77       57.64     14.36 o 
   1  -5  -5       37.77       58.50     12.42 o 
   1  -5  -5       37.77       46.26      8.81 o 
  -1   5   5       37.77       41.06     10.00 o 
   1  -5  -5       37.77       50.50      9.33 o 
  -1   5   5       37.77       53.18     11.27 o 
   0  -5  -5       35.96      265.98     25.77 o 
   0  -5  -5      126.37      416.33     24.77 o 
   0  -5  -5      126.37      362.86     24.40 o 
  -1  -5  -5     2036.65     1941.76    108.41 o 
  -1  -5  -5     1946.24     1847.30    102.20 o 
  -1  -5  -5     1946.24     1980.78    108.93 o 
   1   5   5     1946.24     1910.30    109.37 o 
   1   5   5     1946.24     1830.90    110.08 o 
   1   5   5     1946.24     1953.70    108.41 o 
   2   5   5      451.89      568.59     35.85 o 
   2   5   5      451.89      407.52     32.13 o 
  -2  -5  -5      451.89      619.50     33.95 o 
  -2  -5  -5      451.89      482.79     31.28 o 
  -2  -5  -5      451.89      512.28     32.21 o 
   3   5   5       21.20       21.76     11.90 o 
  -3  -5  -5       21.20       22.20     15.10 o 
  -3  -5  -5       21.20       27.85      9.41 o 
  -4  -5  -5      257.71      237.64     21.57 o 
   4   5   5      257.71      248.31     23.84 o 
  -4  -5  -5      257.71      294.20     25.07 o 
   5   5   5      705.89      654.98     45.07 o 
  -5  -5  -5      705.89      666.25     43.88 o 
   5   5   5      705.89      611.99     44.74 o 
  -5  -5  -5      705.89      688.67     43.47 o 
   6   5   5       23.18       24.10     20.05 o 
  -6  -5  -5       23.18       53.03     21.61 o 
  -6  -5  -5       23.18       23.06     16.70 o 
  -7  -5  -5       55.98       37.23     18.37 o 
   7   5   5       55.98       33.77     23.58 o 
  -7  -5  -5       55.98       51.92     24.32 o 
   7  -6  -5        4.63       10.12     18.85 o 
   7  -6  -5        4.63       28.71     25.36 o 
   7  -6  -5        4.63        5.88     24.25 o 
  -7   6   5        4.63      -15.66     23.62 o 
   6  -6  -5      769.58      726.05     45.56 o 
   6  -6  -5      769.58      671.56     50.02 o 
  -6   6   5      769.58      687.89     51.62 o 
   6  -6  -5      769.58      704.22     49.80 o 
   5  -6  -5       50.21       88.25     21.79 o 
   5  -6  -5       50.21       43.03     18.15 o 
  -5   6   5       50.21       82.15     21.83 o 
   5  -6  -5       50.21       54.45     19.82 o 
   4  -6  -5      200.00      224.40     22.98 o 
  -4   6   5      200.00      202.27     24.06 o 
   4  -6  -5      200.00      231.47     24.58 o 
   4  -6  -5      200.00      257.61     25.21 o 
   3  -6  -5       17.14       15.28     15.77 o 
   3  -6  -5       17.14       23.39     12.24 o 
   3  -6  -5       17.14       37.15     16.10 o 
   3  -6  -5       17.14       17.26     16.25 o 
  -3   6   5       17.14       14.09     14.73 o 
  -2   6   5       77.81       68.73     13.69 o 
   2  -6  -5       77.81      106.99     11.75 o 
   2  -6  -5       77.81       89.63     18.19 o 
   2  -6  -5       77.81       88.32     18.04 o 
   2  -6  -5       77.81       80.55     15.88 o 
  -1   6   5      318.71      319.53     23.95 o 
   1  -6  -5      318.71      319.20     26.55 o 
   1  -6  -5      318.71      300.23     23.76 o 
  -1   6   5      318.71      313.13     22.95 o 
   0  -6  -5      661.93      705.03     46.45 o 
   0   6   5      661.93      900.80     46.67 o 
   0  -6  -5      661.93      718.42     44.07 o 
   0   6   5      661.93      716.75     45.59 o 
  -1  -6  -5      363.77      406.11     26.07 o 
   1   6   5      363.77      319.64     26.81 o 
   1   6   5      363.77      358.28     24.62 o 
  -2  -6  -5       48.67      106.96     15.99 o 
   2   6   5       50.06       60.73     12.72 o 
  -3  -6  -5        9.55       17.66     14.54 o 
  -3  -6  -5        8.16       14.21      7.18 o 
   3   6   5        8.16       -9.78     12.31 o 
  -4  -6  -5      401.66      478.96     34.14 o 
   4   6   5      429.00      492.05     34.36 o 
  -4  -6  -5      429.00      424.81     29.97 o 
  -5  -6  -5      254.29      278.96     26.93 o 
  -5  -6  -5      226.95      220.87     21.16 o 
   5   6   5      226.95      256.46     26.29 o 
   5   6   5      226.95      212.13     24.84 o 
   6   6   5      324.49      322.95     33.43 o 
  -6  -6  -5      336.30      396.81     33.81 o 
  -6  -6  -5      336.30      285.95     28.15 o 
  -6   7   5      167.70      131.76     29.31 o 
   6  -7  -5      155.89      136.67     27.00 o 
   6  -7  -5      155.89      134.96     25.21 o 
   6  -7  -5      155.89      193.09     28.38 o 
   5  -7  -5      872.14      812.10     54.48 o 
   5  -7  -5      882.44      780.12     50.95 o 
  -5   7   5      882.44      778.19     56.19 o 
   5  -7  -5      882.44      853.72     53.40 o 
   4  -7  -5      665.94      615.11     42.14 o 
   4  -7  -5      655.64      631.14     41.58 o 
   4  -7  -5      655.64      640.51     43.03 o 
  -4   7   5      655.64      585.17     45.07 o 
   4  -7  -5      655.64      630.14     41.99 o 
  -3   7   5      190.93      335.30     30.61 o 
   3  -7  -5      319.96      381.86     29.68 o 
   3  -7  -5      319.96      407.74     30.61 o 
   3  -7  -5      319.96      326.26     29.97 o 
   2  -7  -5      158.93       48.09     20.86 o 
  -2   7   5       29.90       58.87     14.28 o 
   2  -7  -5       29.90       68.54     19.41 o 
   2  -7  -5       29.90       29.75     15.21 o 
   1  -7  -5      586.41      591.57     40.13 o 
   1  -7  -5      586.41      576.62     36.85 o 
  -1   7   5      586.41      594.95     37.56 o 
   0  -7  -5       46.11       85.13     20.90 o 
   0   7   5       46.11       83.27     12.42 o 
   0  -7  -5       46.11       77.61     15.17 o 
   3   7   5       19.32       13.17     13.91 o 
  -3  -7  -5       19.32       41.65     15.40 o 
   4   7   5        2.98       77.50     18.97 o 
  -4  -7  -5        2.98       10.04     17.03 o 
   5   7   5      225.07      213.58     26.11 o 
  -5  -7  -5      225.07      260.77     27.30 o 
   5   7   5      225.07      231.39     25.73 o 
   5  -8  -5      616.09      612.80     45.30 o 
  -5   8   5      616.09      585.84     49.72 o 
   5  -8  -5      616.09      696.03     47.04 o 
   4  -8  -5        0.06       16.66     20.90 o 
  -4   8   5        0.06       -8.33     20.08 o 
   4  -8  -5        0.06        8.14     20.75 o 
   4  -8  -5        0.06       -2.01     21.79 o 
   3  -8  -5      163.20      188.96     24.06 o 
  -3   8   5      181.19      181.93     23.32 o 
   3  -8  -5      181.19      210.38     27.19 o 
   3  -8  -5      181.19      233.99     28.19 o 
  -2   8   5      360.93      328.75     27.74 o 
   2  -8  -5      342.94      302.35     27.37 o 
   2  -8  -5      342.94      392.09     33.88 o 
   2  -8  -5      342.94      395.47     34.55 o 
   1  -8  -5     1210.55     1169.97     65.12 o 
   1  -8  -5     1225.61     1152.35     68.73 o 
  -1   8   5     1225.61     1160.68     68.80 o 
   0   8   5      836.39      807.16     47.60 o 
   0  -8  -5      821.33      767.81     51.47 o 
   0  -8  -5      821.33      761.15     45.93 o 
  -1  -8  -5       94.59      188.66     18.33 o 
   1   8   5      115.04      136.93     15.55 o 
  -2  -8  -5      165.11      178.14     19.15 o 
   2   8   5      144.66      146.15     17.33 o 
   3   8   5       41.29       36.04     16.55 o 
  -3  -8  -5       41.29      191.08     19.34 o 
  -4  -8  -5      321.02      334.22     28.45 o 
   4   8   5      321.02      271.89     28.23 o 
   3  -9  -5       13.09        8.52     24.02 o 
  -3   9   5       13.09       21.09     19.08 o 
   3  -9  -5       13.09        1.04     18.67 o 
   3  -9  -5       13.09        6.69     23.28 o 
   2  -9  -5      238.96      239.98     33.17 o 
  -2   9   5      238.96      254.93     24.88 o 
   2  -9  -5      238.96      291.97     25.88 o 
   2  -9  -5      238.96      261.89     33.06 o 
   1  -9  -5      511.44      463.49     32.65 o 
  -1   9   5      511.44      490.60     34.10 o 
   1  -9  -5      511.44      498.04     40.09 o 
   0  -9  -5      398.42      346.53     27.26 o 
   0  -9  -5      398.42      417.82     38.34 o 
   0   9   5      398.42      333.92     26.59 o 
  -1  -9  -5       31.78        6.06     15.32 o 
   1   9   5       31.78       40.50     13.57 o 
   2   9   5        0.29        6.69     14.58 o 
  -2  -9  -5        0.29       13.31     14.32 o 
  -3  -9   6        2.08       30.20     24.21 o 
  -3  -9   6        7.58       42.77     17.48 o 
   3   9  -6        7.58       30.83     16.44 o 
  -2  -9   6      198.38      218.78     29.19 o 
  -2  -9   6      192.88      267.13     23.50 o 
  -2  -9   6      192.88      245.78     33.14 o 
   2   9  -6      192.88      213.91     22.72 o 
  -1  -9   6       25.02       54.33     25.07 o 
  -1  -9   6       25.02       37.75     17.85 o 
  -1  -9   6       25.02       20.71     21.76 o 
   0  -9   6      104.69       97.77     24.14 o 
   0  -9   6      104.69       79.81     24.21 o 
   0  -9   6      104.69      114.06     20.64 o 
   0   9  -6      104.69       84.72     19.93 o 
   1  -9   6       24.78       55.37     25.96 o 
   1  -9   6       24.78       61.73     21.20 o 
   1  -9   6       24.78       32.69     23.32 o 
  -2   9  -6       18.74       31.20     23.02 o 
   2  -9   6       18.74       38.01     22.61 o 
   2  -9   6       18.74       61.47     25.33 o 
   2  -9   6       18.74       75.12     25.55 o 
   3  -9   6       19.84       35.48     26.03 o 
   3  -9   6       19.84       14.21     26.03 o 
  -3   9  -6       19.84       50.73     23.73 o 
   3  -9   6       19.84       22.16     24.21 o 
  -5  -8   6       44.11       88.51     22.02 o 
   5   8  -6       44.11       66.46     21.68 o 
  -5  -8   6       44.11       92.56     28.08 o 
  -4  -8   6      228.50      203.87     30.87 o 
   4   8  -6      228.50      193.87     23.39 o 
  -4  -8   6      228.50      219.57     23.84 o 
   3   8  -6      288.53      295.13     27.74 o 
  -3  -8   6      288.53      302.94     31.61 o 
  -3  -8   6      288.53      343.59     31.72 o 
  -3  -8   6      288.53      307.67     26.74 o 
  -2  -8   6      202.91      237.49     27.04 o 
  -2  -8   6      202.91      253.04     23.06 o 
  -2  -8   6      202.91      247.42     30.50 o 
   2   8  -6      202.91      210.01     22.05 o 
  -1  -8   6      811.56      811.17     53.70 o 
  -1  -8   6      851.48      881.16     50.61 o 
  -1  -8   6      851.48      843.94     52.73 o 
   1   8  -6      851.48      859.04     53.03 o 
   0   8  -6       41.00       10.93     16.18 o 
   0  -8   6        1.08       23.39     19.41 o 
   0  -8   6        1.08       -0.33     16.70 o 
   0  -8   6        1.08       11.49     21.24 o 
  -1   8  -6      188.68      670.49     43.55 o 
   1  -8   6      285.29      616.56     43.44 o 
   2  -8   6      341.40      335.00     31.16 o 
  -2   8  -6      244.79      248.72     29.38 o 
   2  -8   6      244.79      358.76     32.09 o 
   2  -8   6      244.79      340.65     33.54 o 
   3  -8   6      333.68      415.85     38.49 o 
   3  -8   6      369.98      516.67     34.77 o 
   3  -8   6      369.98      512.88     41.28 o 
   3  -8   6      369.98      384.95     37.64 o 
  -3   8  -6      369.98      506.74     40.95 o 
   4  -8   6       36.72       14.09     17.78 o 
   4  -8   6        0.42        8.74     21.35 o 
  -4   8  -6        0.42       11.38     24.73 o 
   4  -8   6        0.42        5.73     23.54 o 
   4  -8   6        0.42       -8.29     27.41 o 
   6   7  -6        3.09       51.21     21.50 o 
  -6  -7   6        3.09       -2.31     25.47 o 
  -6  -7   6        3.09       32.02     22.39 o 
   5   7  -6      227.18      234.85     26.33 o 
  -5  -7   6      227.18      235.89     26.52 o 
  -5  -7   6      227.18      260.51     30.79 o 
  -4  -7   6      110.92      117.26     23.65 o 
  -4  -7   6      110.92      141.36     20.45 o 
   4   7  -6      110.92      141.95     20.16 o 
   3   7  -6      534.34      501.72     35.74 o 
  -3  -7   6      534.34      511.02     38.49 o 
  -3  -7   6      534.34      542.55     34.47 o 
  -3  -7   6      534.34      465.68     35.29 o 
  -2  -7   6      505.91      477.14     35.11 o 
  -2  -7   6      505.91      470.18     34.40 o 
   2   7  -6      505.91      465.46     33.47 o 
  -2  -7   6      505.91      489.93     31.76 o 
  -1  -7   6     2153.55     1944.29    105.65 o 
   1   7  -6     2153.55     1930.76    113.28 o 
  -1  -7   6     2153.55     1970.21    106.40 o 
  -1  -7   6     2153.55     2079.25    107.14 o 
   0  -7   6      103.02      100.97     19.67 o 
   0   7  -6      103.02      105.47     16.70 o 
   0  -7   6      103.02      137.71     18.41 o 
   0  -7   6      103.02      133.66     20.94 o 
   1  -7   6        1.66      160.81     24.06 o 
   1  -7   6        1.66      240.24     23.39 o 
   1  -7   6        1.66      215.51     18.15 o 
  -2   7  -6      481.37      625.93     38.94 o 
   2  -7   6      481.37      486.18     36.48 o 
   2  -7   6      481.37      477.47     36.00 o 
   2  -7   6      481.37      436.34     37.19 o 
   2  -7   6      481.37      434.93     33.69 o 
  -3   7  -6       83.90       71.78     21.94 o 
   3  -7   6       87.38      111.23     23.91 o 
   3  -7   6       87.38      103.91     18.59 o 
   3  -7   6       87.38      101.42     21.68 o 
   3  -7   6       87.38      113.58     23.88 o 
   4  -7   6      622.54      491.94     41.24 o
[truncated: 428,403 more chars]
